# Supplementary material for: Integrated Metabolome and Transcriptome Analysis of Petal Anthocyanin Accumulation Mechanism in Gloriosa superba ‘Rothschildiana’ during Different Flower Development Stages
Source: Int J Mol Sci. 2023 Oct 10;24(20):15034. doi: 10.3390/ijms242015034 (PMC10606226; doi:10.3390/ijms242015034)
Supplement: Supplementary file 1 [file ijms-24-15034-s001.zip]

Archive with 9 entries (8 files):
- supplementary materials/
- supplementary materials/Figure S1.jpg
- supplementary materials/Figure S2.jpg
- supplementary materials/Figure S3.jpg
- supplementary materials/Figure S4.jpg
- supplementary materials/Figure S5.pdf
- supplementary materials/Figure S6.pdf
- supplementary materials/Figure S7.pdf
- supplementary materials/Table S1-S12.xlsx
