# Supplementary material for: Integrated Metabolome and Transcriptome Analysis of Petal Anthocyanin Accumulation Mechanism in Gloriosa superba ‘Rothschildiana’ during Different Flower Development Stages
Source: Int J Mol Sci. 2023 Oct 10;24(20):15034. doi: 10.3390/ijms242015034 (PMC10606226; doi:10.3390/ijms242015034)
Supplement: Supplementary file 1 [file ijms-24-15034-s001.zip › supplementary materials/Table S1-S12.xlsx]

## Sheet: Table S1
ID	Compound name	Clusters in K-means	S1-1	S1-2	S1-3	S2-1	S2-2	S2-3	S3-1	S3-2	S3-3	S4-1	S4-2	S4-3
A1	Cyanidin-3,5-O-diglucoside	3	2.80112	2.97764	2.87631	320.022	304.816	295.805	530.348	567.343	541.395	3263.01	3280.2	3161.01
A2	Cyanidin-3-O-arabinoside	7	0.00320661	0.00214752	0.000265944	1.62831	1.48992	1.26244	2.21868	2.13111	2.15339	34.0186	34.5092	32.4735
A3	Cyanidin-3-O-rutinoside	10	0.0259411	0.0258421	0.0223327	0.303828	0.297668	0.284862	0.458991	0.433804	0.450411	3.17444	3.20939	3.05601
A4	Cyanidin-3-O-galactoside	9	0.381433	0.468982	0.358397	21.8485	21.3715	15.6101	26.362	25.6852	23.275	516.788	506.118	487.083
A5	Cyanidin-3-O-sophoroside	10	0.01713	0.0169513	0.014212	0.173496	0.164547	0.131951	0.202937	0.235253	0.165863	2.97414	2.59276	2.37375
A6	Cyanidin-3-O-glucoside	6	4.27823	4.54112	4.3934	525.587	496.902	447.723	538.902	521.526	518.378	892.079	823.845	827.648
A7	Cyanidin-3-O-xyloside	10	0.016641	0.0157601	0.0154744	0.421599	0.39138	0.314816	0.481948	0.478645	0.44403	10.1067	10.4898	9.78609
A8	Pelargonidin-3-O-arabinoside	8	0	0	0	0.700802	0.68439	0.603245	5.3715	5.22943	5.33336	16.5268	16.7004	16.042
A9	Pelargonidin-3-O-glucoside	1	0.410297	0.459048	0.392938	104.757	97.8301	98.7421	570.259	559.713	563.786	1748.75	1778.54	1669.92
A10	Pelargonidin-3,5-O-diglucoside	2	0.444434	0.475391	0.466066	45.7532	46.7959	43.0338	507.289	510.31	505.766	438.574	431.303	415.279
A11	Peonidin-3,5-O-diglucoside	8	0.0493602	0.0512098	0.0573018	3.74632	3.61971	3.51048	5.31145	5.59285	5.45701	13.6569	14.6998	13.8613
A12	Peonidin-3-O-glucoside	7	0.174006	0.172005	0.165684	7.20806	7.17076	6.70089	6.84871	6.77044	6.54132	46.7093	50.8991	45.1233
A13	Procyanidin B2	10	0.331345	0.416786	0.356834	1.04904	0.868475	0.869941	2.47095	2.65713	2.73483	3.51545	3.21283	3.14196
A14	Rutin	8	1.12058	1.25644	1.09916	1.24955	1.12415	1.11831	2.39777	2.42273	1.8923	17.0427	23.5742	15.3439
A15	Naringenin	10	0.249397	0.277395	0.268622	0.646514	0.468855	0.576238	0.622376	0.55263	0.502056	3.49584	3.42456	2.76071

## Sheet: Table S2
Sample	Raw Reads	Clean Reads	Clean Base(G)	Error Rate(%)	Q20(%)	Q30(%)	GC Content(%)
S1-1	70914886	65261472	9.79	0.03	96.69	91.76	48.89
S1-2	76151836	68220660	10.23	0.03	96.51	91.46	48.74
S1-3	71930520	63295008	9.49	0.03	96.48	91.41	48.3
S2-1	78496408	70097588	10.51	0.03	96.87	92.23	49.41
S2-2	71978062	63986964	9.6	0.03	96.46	91.34	49.03
S2-3	67586270	61890014	9.28	0.03	96.47	91.4	48.82
S3-1	77452994	68026504	10.2	0.03	96.51	91.46	49.4
S3-2	79761854	70736186	10.61	0.03	96.36	91.09	49.42
S3-3	69563036	63172964	9.48	0.03	96.41	91.27	49.17
S4-1	80646462	73496756	11.02	0.03	96.79	92.01	48.61
S4-2	74915426	67435798	10.12	0.03	96.27	90.88	48.74
S4-3	82232444	75099028	11.26	0.04	96.35	91.13	48.75

## Sheet: Table S3
Distribution	Transcript	Unigene
200~300	156515	36717
300~400	101842	51595
400~500	64767	47679
500~600	43934	35331
600~700	33187	26962
700~800	25979	20989
800~900	20949	16967
900~1000	17598	14220
1000~1100	14976	12106
1100~1200	13229	10546
1200~1300	11741	9459
1300~1400	10688	8600
1400~1500	9273	7436
1500~1600	7959	6358
1600~1700	7401	6021
1700~1800	6976	5637
1800~1900	6073	4899
1900~2000	5450	4488
>=2000	53898	45468

## Sheet: Table S4
Database	Number of genes
KEGG	58154
NR	76316
Swissprot	57961
TrEMBL	76401
KOG	46117
GO	66047
Pfam	53385
Total	101525

## Sheet: Table S5
Gene name	Symbol	ID	Relative expression (Mean FPKM)				Length
			S1	S2	S3	S4
Phenylalanine ammonia-lyase	PAL	Cluster-77162.11	22.94	245.81	328.263	223.983	1634
Phenylalanine ammonia-lyase	PAL	Cluster-77162.10	14.5333	118.29	148.5	27.02	2329
Phenylalanine ammonia-lyase	PAL	Cluster-77162.5	3.46	18.6733	24.81	32.4667	2938
Phenylalanine ammonia-lyase	PAL	Cluster-77162.17	12.4633	122.887	188.447	25.88	1638
cinnamate 4-hydroxylase	C4H	Cluster-18196.22	5.57667	89.4533	123.37	1.9	406
cinnamate 4-hydroxylase	C4H	Cluster-18196.24	66.69	111.493	107.383	190.883	265
cinnamate 4-hydroxylase	C4H	Cluster-18196.23	7.03667	9.06667	13.0933	9.49667	326
cinnamate 4-hydroxylase	C4H	Cluster-18196.3	0.236667	22.2367	11.42	0.116667	645
4-coumarate--CoA ligase	4CL	Cluster-124511.0	16.8433	6.23333	11.0133	35.77	2239
4-coumarate--CoA ligase	4CL	Cluster-134902.4	1.72333	11.97	11.5767	1.44333	2138
4-coumarate--CoA ligase	4CL	Cluster-134902.6	1.02333	12.7533	10.62	0.943333	1995
4-coumarate--CoA ligase	4CL	Cluster-134902.7	0.936667	8.64333	6.54667	1.03	2527
chalcone synthase	CHS	Cluster-101842.0	58.2633	27.4867	30.4533	21.4633	1603
chalcone synthase	CHS	Cluster-115690.54	6.36333	145.987	109.977	14.9633	1911
chalcone synthase	CHS	Cluster-115690.55	0.763333	1521.38	2326.46	95.7767	2286
chalcone synthase	CHS	Cluster-111284.0	11.5433	190.663	141.817	22.4867	970
chalcone synthase	CHS	Cluster-110978.9	9.64667	1.87667	5.23333	13.1233	1298
chalcone isomerase	CHI	Cluster-1445.25	11.8833	142.233	202.38	248.363	1203
chalcone isomerase	CHI	Cluster-1445.29	2.53333	59.77	60.9367	29.6767	1231
chalcone isomerase	CHI	Cluster-1445.32	6.86667	257.513	258.913	97.69	1203
flavanone 3-hydroxylase	F3H	Cluster-149453.0	0	29.41	68.39	2.87333	2318
flavanone 3-hydroxylase	F3H	Cluster-149453.1	1.67667	439.223	944.947	25.4133	2282
flavanone 3-hydroxylase	F3H	Cluster-149453.4	0.343333	103.03	204.853	5.41	2327
flavanone 3-hydroxylase	F3H	Cluster-149453.5	0.32	181.083	295.69	11.68	2282
flavonoid 3',5'-hydroxylase	F3'5'H	Cluster-148089.23	0.19	0	0.153333	20.57	1733
flavonoid 3',5'-hydroxylase	F3'5'H	Cluster-148089.24	5.58333	0.2	1.42	59.74	2457
flavonoid 3',5'-hydroxylase	F3'5'H	Cluster-148089.33	23.4233	1.18667	24.5067	550.973	1618
flavonoid 3',5'-hydroxylase	F3'5'H	Cluster-52929.1	12.34	264.5	186.237	21.7833	1606
flavonoid 3',5'-hydroxylase	F3'5'H	Cluster-79504.2	66.1667	31.4933	24.2933	4.24667	1857
Dihydroflavonol 4-reductase	DFR	Cluster-26567.12028	5.19333	1734.58	1841.23	108.357	1883
Dihydroflavonol 4-reductase	DFR	Cluster-26567.12029	1.99	738.147	828.417	42.1133	1883
Dihydroflavonol 4-reductase	DFR	Cluster-26567.12030	1.04667	616.777	761.44	31.1667	1963
dihydroflavonol-4-reductase	DFR	Cluster-110298.3	13.5933	22.9267	26.46	16.5533	1472
anthocyanidin synthase	ANS	Cluster-112991.2	4.58	3170.49	2858.12	114.057	1527
anthocyanidin synthase	ANS	Cluster-112991.3	2.25667	1461.22	1340.05	41.2033	1465
anthocyanidin 3-O-glucosyltransferase	UFGT	Cluster-19476.4	0.616667	1.83333	1.83333	2.30333	1665
anthocyanidin 3-O-glucosyltransferase	UFGT	Cluster-19476.5	1.54	3.64	3.38667	3.80667	1550
anthocyanidin 3-O-glucosyltransferase	UFGT	Cluster-133394.7	0.613333	105.907	137.917	9.03	1529
anthocyanidin 3-O-glucosyltransferase	UFGT	Cluster-133394.3	0.196667	85.4533	119.03	8.02	1511
anthocyanidin 3-O-glucosyltransferase	UFGT	Cluster-133394.4	0.153333	137.473	198.837	10.8833	1404
anthocyanidin 3-O-glucosyltransferase	UFGT	Cluster-133394.8	1.23667	433.597	544.34	35.9933	1352
anthocyanidin 3-O-glucosyltransferase	UFGT	Cluster-150104.0	1.87333	0.653333	1.53333	4.12	642
anthocyanidin 3-O-glucosyltransferase	UFGT	Cluster-109465.0	2.94333	0.353333	0.96	5.04	756
anthocyanidin 3-O-glucosyltransferase	UFGT	Cluster-109465.1	10.4267	1.63333	2.78667	12.2567	761
anthocyanidin 3-O-glucosyltransferase	UFGT	Cluster-114639.31	2.11333	7.53667	4.62333	4.14	442
anthocyanidin 3-O-glucosyltransferase	UFGT	Cluster-19587.5	3.06667	0.313333	0.883333	11.3533	407

## Sheet: Table S6
Module	Number of genes
Black	936
Blue	8184
Brown	5233
Green	2225
Greenyellow	62
Magenta	249
Pink	545
Purple	164
Red	1026
Turquoise	8267
Yellow	3781
Grey	146

## Sheet: Table S7
geneID	Plant hormone signaling pathways	moduleColors	S1-1-FPKM	S1-2-FPKM	S1-3-FPKM	S2-1-FPKM	S2-2-FPKM	S2-3-FPKM	S3-1-FPKM	S3-2-FPKM	S3-3-FPKM	S4-1-FPKM	S4-2-FPKM	S4-3-FPKM
Cluster-124266.0	Auxin	brown	43.99	41.85	40.75	54.81	57.7	60.19	21.55	23.42	22.17	2.5	2.36	2.28
Cluster-28640.12	Auxin	brown	15.14	10.3	8.64	12.7	6.68	4.43	0	1.42	0.01	2.38	2.11	4.1
Cluster-97749.0	Auxin	brown	11.22	11.2	13.65	15.03	17.86	15.14	7.78	7.14	8.52	0.77	0.42	0.58
Cluster-147456.35	Auxin	brown	5.27	4.77	5.06	2.76	2.63	2.87	1.19	1.39	1.39	0.14	0.16	0.16
Cluster-134910.7	Auxin	brown	7.99	8.67	8.37	4.26	3.57	4.69	3.09	2.41	2.9	0.69	0.92	0.59
Cluster-147456.40	Auxin	brown	19.6	19.89	19.46	14.83	14.26	15.38	13.29	13.38	14.48	9.85	10.71	9.96
Cluster-7520.17	Auxin	brown	11.5	8.73	10.1	7.01	6.83	6.77	4.33	5.42	3.92	3.72	3.5	3.6
Cluster-139790.9	Auxin	brown	12.1	11.48	11.16	10.55	8.69	9.96	6.96	8.22	7.15	4.48	4.28	4.54
Cluster-27736.163	Auxin	brown	17.56	20.84	18.37	17.86	7.48	6.58	10.61	10.81	13.01	4.47	7.63	3.96
Cluster-120114.2	Auxin	brown	4.06	5.18	4.55	3.98	4.37	4.43	2.94	2.5	2.9	1.22	0.88	0.74
Cluster-120114.5	Auxin	brown	27.37	27.98	27.49	21.22	19.81	19.39	15.88	18.51	16.45	6.52	6.39	7.4
Cluster-120114.6	Auxin	brown	6.16	7.26	6.68	5.54	3.88	4.82	4.31	4.61	3.68	1.59	1.41	1.43
Cluster-139790.2	Auxin	brown	8.93	9.69	9.81	6.89	8.03	8.32	6.77	5.33	7.45	2.85	2.86	3.65
Cluster-139790.4	Auxin	brown	5.03	4.88	4.31	4.14	2.28	2.81	1.96	1.57	2.28	1.33	1.19	1.09
Cluster-118106.0	Auxin	brown	13.02	15.44	13.87	16.48	13.27	15.48	10.84	10.64	12.74	4.7	4.65	4.36
Cluster-120114.4	Auxin	brown	10.54	10.03	9.51	7.49	9.02	9.12	6.42	5.2	6.16	1.4	1.55	2.1
Cluster-26567.12813	Auxin	brown	38.57	36.04	40.54	30.63	29.86	30.57	20.31	22.8	23.21	24.18	22.9	23.63
Cluster-26567.12824	Auxin	brown	22.06	22.71	22.39	17.13	17.75	18.01	8.87	8.9	8.65	9.24	8.83	8
Cluster-75413.2	Auxin	brown	3.87	2.81	4.49	3.16	3.59	3.02	0.04	0.07	0.16	0.03	0.3	0.28
Cluster-26097.3	Brassinosteroid	brown	6.47	28.53	9.77	5.03	10.67	12.5	0.22	0.2	5.51	0.86	0.88	5.9
Cluster-122888.0	Brassinosteroid	brown	2.77	2.72	2.74	2.96	3.36	2.94	0.56	0.58	0.7	0.08	0.2	0.16
Cluster-143839.0	Brassinosteroid	brown	4.36	3.77	3.78	5.16	4.66	4.8	0.59	0.56	1.09	0.14	0.06	0.06
Cluster-67788.1	Brassinosteroid	brown	15.43	13.25	13.44	13.14	11.47	10.14	6.4	9.39	8.03	4.46	3.22	3.09
Cluster-40511.7	Brassinosteroid	brown	19.03	19.66	28.41	20.11	19.62	27.9	16.13	23.43	22.9	8.94	21.58	13.4
Cluster-95660.1	Brassinosteroid	brown	4.07	5.05	5.43	2.07	4.08	2.91	0.81	2.55	1.34	0.68	0.71	0.31
Cluster-101053.6	Brassinosteroid	brown	47.55	41.95	29.87	57.11	47.23	37.42	23.48	24.25	21.39	4.41	2.32	1.31
Cluster-141050.19	Brassinosteroid	brown	68.5	49.05	54.73	67.61	56.98	56.26	49.05	44.59	45	41.18	55.54	41.73
Cluster-141050.23	Brassinosteroid	brown	52.16	58.77	57.04	53.53	68.39	56.1	54.7	42.98	52.34	40.74	35.81	43.12
Cluster-141050.28	Brassinosteroid	brown	34.17	38.15	34.91	37.47	35.69	31.67	37.22	26.25	29.27	23.61	21.54	25.88
Cluster-118192.4	Cytokinin	brown	57.61	61.04	64.61	40.75	43.49	44.13	42.77	41.14	40.33	31.37	25.98	27.71
Cluster-118192.7	Cytokinin	brown	4.35	0	3.13	2.66	2.63	1.27	0.35	0	0	0	0	0
Cluster-48232.75	Cytokinin	brown	3.97	3.16	3.86	3.72	3.74	4.11	1.64	1.51	1.68	0.18	0.06	0.09
Cluster-7187.10	Cytokinin	brown	46.09	62.91	54.03	35.51	49.46	38.51	42.09	42.41	32.61	20.25	20.73	26.97
Cluster-142442.0	Cytokinin	brown	7	6.35	6.52	6.87	7.11	5.53	3.35	3.17	3.49	0.15	0.11	0.09
Cluster-142442.7	Cytokinin	brown	3.53	5.45	5.88	4.03	3.87	4.76	2.24	1.53	2.07	0	0.14	0
Cluster-26567.25498	Ethylene	brown	9.49	9.54	7.89	8.97	8.79	8.69	6.47	6.48	7.22	4.51	5.05	5.1
Cluster-149517.21	Ethylene	brown	44.37	45.26	45.97	24.68	25.05	26.5	26.91	26.91	26.01	12.82	12.31	13.28
Cluster-149517.22	Ethylene	brown	15.55	12.76	12.13	7.78	8.5	7.39	6.7	6.14	5.79	3.44	2.99	1.8
Cluster-92724.7	Ethylene	brown	6.23	6.14	6.92	4.7	5.22	5.39	2.56	2.15	2.29	1.19	1.22	0.9
Cluster-143502.0	Gibberellin	brown	8.07	7.48	9.5	4.28	3.87	4.76	1.85	3.48	2.21	0.82	0.91	2.59
Cluster-107037.0	Gibberellin	brown	4.63	6.35	6.38	8.08	6.31	6.65	4.66	4.24	2.98	1.89	2.27	2.34
Cluster-121217.3	Jasmonic acid-amino	brown	3.14	3.23	3.04	2.77	2.72	3.01	0.65	0.82	0.94	0.49	0.42	0.22
Cluster-121217.4	Jasmonic acid-amino	brown	11.07	10.31	9.93	9.47	10.94	11.2	3.14	3.73	2.3	3.15	2.81	2.96
Cluster-145372.4	Jasmonic acid-amino	brown	8.1	7.69	7.93	6.91	5.86	6.04	5.11	3.76	3.81	2.06	1.55	2.09
Cluster-16283.3	Jasmonic acid-amino	brown	5.42	5.31	5.49	3.17	3.05	5.27	3.29	3.48	2.27	2.1	1.33	2.01
Cluster-3169.23	Jasmonic acid-amino	brown	108.96	119.54	129.66	106.76	117.06	111.44	59.48	63.39	60.99	32.22	33	33.99
Cluster-22500.12	Jasmonic acid-amino	brown	85.4	78.18	77.21	80.23	73.7	73.05	70.89	69.28	64.76	54.29	53.56	52.59
Cluster-22500.5	Jasmonic acid-amino	brown	180.28	179.52	177.2	165.1	151.67	154.2	149.78	152.37	148.89	108.02	108.97	107.55
Cluster-10945.10	Jasmonic acid-amino	brown	22.88	23.22	21.94	22.1	22.99	24.89	13	15.52	15.28	17.74	17	18.42
Cluster-79648.6	Abscisic acid	brown	6.81	5.53	7.48	4.22	6.21	7.21	5.56	3.46	4.93	3.68	3.18	2.92
Cluster-149910.1	Abscisic acid	brown	9.22	10.11	10.24	9.3	9.15	12.06	8.62	5.55	10.02	4.25	2.79	4.29
Cluster-149910.3	Abscisic acid	brown	22.69	23.29	23.43	11.15	14.22	12.71	10.56	8.61	10.89	4.23	4.38	4.02
Cluster-139386.4	Salicylic acid	brown	22.2	12.61	14.26	11.2	10.63	10.25	9.02	9.42	9.73	6.13	7.36	6.54
Cluster-46497.64	Salicylic acid	brown	7.3	7.87	7.82	4.64	3.82	5.43	4.17	3.18	3.88	1.63	2.65	2.16
Cluster-125657.0	Salicylic acid	brown	9.26	9.95	10.63	6.89	5.9	4.63	5.09	5.23	4.43	3.63	3.42	3.01
Cluster-53776.12	Salicylic acid	brown	15.7	13.51	12.29	8.33	9.03	7.81	8.14	10.26	7.52	4.12	4.09	5.16
Cluster-46497.40	Salicylic acid	brown	9.22	13.33	12.82	7.44	6.1	9.13	4.69	6.12	1.75	1.48	1.1	2.98
Cluster-46497.55	Salicylic acid	brown	5.62	6.86	4.6	4.72	2.59	6.27	2.08	2.64	2.97	1.44	1.09	1.44
Cluster-14165.7	Abscisic acid	black	6.75	10.86	7.6	12.89	8.37	12.15	15.41	7.9	10.87	8.24	14.88	13.73
Cluster-129261.0	Auxin	black	3.81	5.07	4.16	8.23	7.24	6.11	8.39	7.57	6.9	6.6	5.88	7.77
Cluster-89435.6	Brassinosteroid	black	6.59	1.91	3.59	4.56	8.82	12.23	8.31	8.79	9.12	9	10.91	2.31
Cluster-132303.34	Brassinosteroid	black	12.25	0	6.84	10.19	11.04	53.31	30.53	17.14	22.92	28.31	17.73	23.37
Cluster-78059.6	Ethylene	black	17.29	17.58	15.51	24.19	22.37	21.5	25.31	24.45	23.88	23.92	24.35	23.86
Cluster-33326.0	Gibberellin	black	6.88	6.95	6.43	13.69	13.25	13.28	12.03	11.02	11.85	11.52	12.66	13.37
Cluster-130742.13	Gibberellin	black	5.45	4.86	4.87	21.52	20.42	17.97	29.1	28.04	27.74	27.76	27.91	27.85
Cluster-128048.0	Jasmonic acid-amino	black	3.02	4.83	2.67	6.79	4.87	5.73	3.51	7.89	6.11	5.81	6.14	5.55
Cluster-141467.1	Salicylic acid	black	1.41	1.4	3.3	8.06	5.24	6.77	6.28	9.03	5.19	7.84	6.28	7.36
Cluster-141467.4	Salicylic acid	black	11.23	12.51	11.98	20.07	23.52	23.23	30.6	25.3	27.48	31.26	34.11	30.86
Cluster-127727.1	Salicylic acid	black	0.59	0.85	0.47	5.44	4.98	4.83	7.33	6.29	6.59	5.98	6.02	5.46
Cluster-100006.0	Brassinosteroid	blue	3.55	3.51	3.7	0.32	0.24	0.18	1.58	0.99	1.1	17.3	10.45	11.18
Cluster-144762.2	Auxin	blue	3.97	5.1	3.91	1.08	0.91	1.14	2.17	1.51	2.03	7.29	8.59	8.63
Cluster-33388.0	Ethylene	blue	1.44	1.13	3.2	0	0	0	0.34	0.12	0	3.82	3.53	2.66
Cluster-58506.0	Auxin	blue	7.7	8.13	5.71	2.89	3.86	2.82	3.88	4.39	3.79	10.76	10.27	10.27
Cluster-39853.10	Abscisic acid	blue	36.89	29.4	31.5	3.97	5.88	5.33	15.15	10.91	9.04	39.1	36.43	44.36
Cluster-129096.0	Abscisic acid	blue	6.7	7.27	5.84	1.31	1.99	1.08	1.4	1.43	0.93	8.8	7.61	8.62
Cluster-129096.1	Abscisic acid	blue	3.05	1.87	3.56	0.46	0.22	0.5	1.5	0.71	0.69	3.38	2.29	3.65
Cluster-106181.1	Ethylene	blue	14.62	15.09	15.83	5.69	6.98	6.7	7.58	8.2	7.89	16.97	14.38	16.31
Cluster-48571.6	Ethylene	blue	7.36	6.55	6.6	2.63	3.54	2.69	4.02	3.74	4.61	10.13	10.39	10.55
Cluster-108838.0	Auxin	blue	5.63	5.67	6.05	2.23	2.31	1.31	3.55	4.48	4.91	5.96	5.69	6.16
Cluster-129096.2	Abscisic acid	blue	4.59	4.45	3.62	0	1.42	0	0.83	0.94	1.88	6.62	6.32	7.82
Cluster-139891.0	Abscisic acid	blue	11.6	11.52	9	11.71	10.28	9.44	14.47	15.57	14	17.54	15.32	17.84
Cluster-139891.4	Abscisic acid	blue	41.15	39.21	36.12	41.53	36.96	36.96	49.21	48.13	51.05	49.58	56.29	55.02
Cluster-12083.14	Gibberellin	blue	4.96	3.5	1.01	0	3.39	2.08	0.74	0.66	1.14	6.91	8.23	7.02
Cluster-12083.16	Gibberellin	blue	8.02	7.02	6.44	5.27	4.23	2.27	6.91	5.6	5.62	13.56	15.69	12.88
Cluster-12824.14	Gibberellin	blue	2.53	1.73	2.95	2.26	1.22	0	6.37	5.79	7.82	193.35	176.09	154.38
Cluster-135055.12	Auxin	blue	7.12	5.43	5.39	5.91	4.85	5.45	11.58	10.47	9.11	15.7	13.41	15.4
Cluster-141060.5	Gibberellin	blue	1.66	1.94	2.91	0	0	0	0.15	0.17	0.89	4.31	4.13	5.06
Cluster-141060.6	Gibberellin	blue	3.97	3.72	2.41	0.21	0	0	0.24	0.25	0.22	11.32	11.63	10.39
Cluster-95546.0	Salicylic acid	blue	0.87	0.72	0.72	0.99	0.81	0.68	4.21	3.87	3.32	30.39	29.77	30.24
Cluster-11635.21	Abscisic acid	blue	4.91	3.68	4.62	7.65	6.67	10.25	11.91	11.6	12.04	31.95	30.64	32.11
Cluster-114003.6	Abscisic acid	blue	4.13	2.62	4.22	3.12	4.12	5.65	2.23	4.1	3.8	6.33	8.82	7.07
Cluster-114003.7	Abscisic acid	blue	32.92	36.22	33.58	19.5	20.96	20.94	26.24	26.8	26.71	64.47	68.08	69.38
Cluster-11635.11	Abscisic acid	blue	8.63	7.21	6.88	2.38	2.18	2.52	5.53	5.38	5.75	20.97	21.03	20.95
Cluster-123903.10	Cytokinin	blue	5.2	6.32	5.88	1.53	0.7	0.63	2.06	0.96	1.56	6.68	7.4	6.97
Cluster-123903.5	Cytokinin	blue	8.66	6.76	7.63	2.31	2.72	2.66	3.7	4.4	3.57	11.98	12.35	13.08
Cluster-123903.8	Cytokinin	blue	21.5	22.71	16.32	5.22	2.79	1.28	4.27	2.13	6.45	18.71	19.84	20.7
Cluster-135055.6	Auxin	blue	20.35	17.33	17.46	16.5	19.7	13.02	21.36	23.24	21.06	46.97	49.06	51.14
Cluster-126731.10	Brassinosteroid	blue	102.17	106.56	104.75	72.42	74.49	79.18	113.5	111.05	115.61	135.06	138.12	138.71
Cluster-2187.39	Brassinosteroid	blue	7.06	0	0.16	1.42	0	0.85	1.56	0	0	7.27	6.99	7.39
Cluster-144558.1	Gibberellin	blue	17.65	14.26	15.34	7.94	11.58	7.1	13.51	15.14	14.36	24.78	33.51	27.09
Cluster-123075.0	Abscisic acid	blue	19.06	20.06	20.67	5.64	7.25	6.52	8.51	10.27	9.32	29.54	29.04	30.25
Cluster-123075.1	Abscisic acid	blue	1.49	0.35	0.02	1.89	0.25	1.49	4.62	2.89	5.86	17.72	18.78	19.5
Cluster-123075.2	Abscisic acid	blue	17.39	13.65	12.6	4.43	5.07	4.92	9.21	7.21	7.32	27.37	24.96	27.65
Cluster-129698.2	Ethylene	blue	4.57	3.79	6.09	5.97	2.79	5.42	9.63	6.03	6.5	9.59	12.42	10.53
Cluster-48571.2	Ethylene	blue	4.98	5.62	5.04	5.92	5.46	5.16	9.13	8.07	7.82	9.45	9.34	9.58
Cluster-131088.9	Cytokinin	blue	3.91	4.88	3.71	0.59	0	0	0.9	1.89	0.5	6.12	1.76	2.96
Cluster-131401.3	Salicylic acid	blue	30.06	31.17	29.86	6.33	7.35	6.67	15.1	15.84	16.43	77.08	75.29	81.35
Cluster-6597.243	Brassinosteroid	blue	9.28	7.33	7.68	1.24	0.54	0.86	2.7	2.01	2.5	10.19	4.75	7.44
Cluster-6597.338	Brassinosteroid	blue	10.59	16.14	7.58	3.96	1.38	3.64	16.09	10.64	12.71	61.89	64.78	67.7
Cluster-30298.6	Brassinosteroid	blue	36.32	35.48	31.71	15	15.24	13.89	24.79	23.9	24.98	33.57	33.34	33.93
Cluster-30298.7	Brassinosteroid	blue	3.22	4.61	8.71	0.9	1.01	2.74	7.9	7.69	6.61	9.43	9.78	9.37
Cluster-14956.9	Brassinosteroid	blue	13.97	13.2	12.68	10.33	9.94	9.23	15.65	12.81	11.99	17.78	14.79	14.58
Cluster-132303.7	Brassinosteroid	blue	2.64	1.53	0.73	2.18	1.72	1.33	4.36	5.09	5.36	5.11	6.49	6.44
Cluster-132303.38	Brassinosteroid	blue	15.86	20.41	22.83	0	0	0	0	0	0	14.4	17.08	18
Cluster-132303.122	Brassinosteroid	blue	46.48	45.37	45.35	0.78	0.96	1.03	8.96	7.73	8.71	116.64	136.33	119.55
Cluster-132303.124	Brassinosteroid	blue	675.12	561.93	495.74	0	4.42	0	66.06	52.31	35.22	1054.82	1109.99	1177.81
Cluster-132303.18	Brassinosteroid	blue	8.36	9.48	10.06	5.83	5.82	7.09	21.61	19.43	21.33	30.44	31.09	31.77
Cluster-132303.19	Brassinosteroid	blue	4.45	3.05	2.73	2.28	2.02	1.62	10	9	9.11	16.58	16.81	15.67
Cluster-132303.22	Brassinosteroid	blue	1.96	2.33	1.39	1.16	1.28	0.49	4.29	5.45	4.57	10.03	8.96	10.58
Cluster-132303.23	Brassinosteroid	blue	4.72	3.24	4.2	2.87	3.31	3.31	9.1	9.27	8.31	17.45	21.6	20.2
Cluster-132303.35	Brassinosteroid	blue	0	2.32	0	2.27	7.38	2.92	101.44	132.88	86.52	175.24	143.7	151.06
Cluster-132303.56	Brassinosteroid	blue	48.44	29.09	43.69	0	0	0	0	0	0	90.65	66.38	74.99
Cluster-132303.68	Brassinosteroid	blue	109.13	115.26	120.22	2.63	1.52	1.51	12.47	10.49	11.88	156.65	181.33	167.23
Cluster-132303.70	Brassinosteroid	blue	363.35	323.37	315.96	5.25	8.51	8.61	50.71	47.79	48.53	380.25	387.78	400.21
Cluster-132303.74	Brassinosteroid	blue	32.44	39.48	37.93	14.33	16.28	11.11	358.18	347.79	355.73	435.67	492.24	504.75
Cluster-132303.77	Brassinosteroid	blue	104.54	110.97	112.41	2.01	0.91	2.1	12.73	13.96	17.69	235.82	248.54	241.32
Cluster-132303.85	Brassinosteroid	blue	65.33	61.26	58.6	0.72	0.76	0.53	7.65	9.6	8.39	124.28	128.89	118.81
Cluster-132303.46	Brassinosteroid	blue	5.21	0.98	3.94	2.02	3.32	2.03	41.73	37.9	48.66	62.25	58.67	57.28
Cluster-132303.75	Brassinosteroid	blue	4.53	4.98	5.48	2.77	2.85	2.48	43.1	45.03	42.94	50.03	49.15	53.04
Cluster-12748.0	Brassinosteroid	blue	2.27	5.93	3.93	9.68	12.57	14.81	107.91	133.12	86.86	116.45	124.29	134.42
Cluster-132303.108	Brassinosteroid	blue	28.43	27.03	22	1.28	0.47	0.26	5.77	5.92	4.61	23.8	26.33	22.96
Cluster-132303.117	Brassinosteroid	blue	200.66	200.63	184.29	2.18	1.3	2.55	14.36	18.48	12.89	219.67	196.08	223.57
Cluster-123075.6	Abscisic acid	blue	6.08	4.57	5.84	0.55	0.7	0.69	2.04	1.69	1.61	8.91	9.74	10.7
Cluster-75516.11	Abscisic acid	blue	6.17	6.28	4.46	1.76	1.56	2.33	3.26	4.18	3.71	27.93	24.33	25.28
Cluster-119511.0	Auxin	blue	4.73	4.88	5.24	0.19	0.23	0.18	0.24	0.32	0.31	17.03	17.25	18.29
Cluster-47564.5	Auxin	blue	4.37	3.03	5.85	1.32	0.88	1.41	0.04	0	0.28	8.58	10.66	10.12
Cluster-115047.8	Ethylene	blue	19.73	18.72	16.78	12.91	14.71	18.51	23.25	24.22	25.32	31.61	30.08	32.55
Cluster-144558.2	Gibberellin	blue	4.1	3.32	3.72	1.67	2.36	1.71	3.99	4.14	5.7	8.29	8.47	8.09
Cluster-144558.3	Gibberellin	blue	5.62	7.12	7.9	0.69	1.04	0.4	1.52	1.84	1.43	7.18	6.2	7.19
Cluster-138028.6	Gibberellin	blue	4.6	3.3	0.98	0.69	0	0	0.14	0	0.28	2.54	5.56	1.2
Cluster-138028.7	Gibberellin	blue	3.08	3.65	4.38	1.6	1.13	0.52	0.65	0.69	1.01	4.04	2.64	4.22
Cluster-75516.16	Abscisic acid	blue	11.85	9.73	10.7	6.88	9.84	7.69	20.51	21.76	18.45	77.6	75.28	80.29
Cluster-75516.18	Abscisic acid	blue	0.9	1.2	0	0.31	3.04	0.51	3.05	3.26	2.34	9.94	8.94	10.9
Cluster-135716.5	Gibberellin	blue	12.94	12.98	14.27	9.3	10.95	11.11	13.2	12.66	13.09	16.93	19.39	17.85
Cluster-140656.3	Gibberellin	blue	6.92	6.87	6.21	2.57	2.23	2.19	2.78	2.45	2.71	6.51	6.7	6.88
Cluster-5887.11	Gibberellin	blue	6.24	5.5	5.67	2.69	2.16	2	6.8	4.48	8.24	8.49	7.46	9.44
Cluster-5887.13	Gibberellin	blue	7.71	8.7	9.72	4.59	5.61	4.9	7.28	7.74	5.55	7.69	9.78	8.63
Cluster-142472.1	Ethylene	blue	98.34	98.82	103.69	82.55	85.15	89.4	99.66	102.87	107.33	114.44	112.29	113.55
Cluster-115047.6	Ethylene	blue	36.1	42.22	32.35	21.92	31.84	30.96	47.68	39.78	47.4	50.83	49.21	50.65
Cluster-117202.0	Gibberellin	blue	5.97	8.16	6.3	6.74	5.32	5.22	8.46	8.53	9.82	10.01	11.88	12.15
Cluster-117202.2	Gibberellin	blue	5.21	2.21	4.15	2.71	2.65	5.64	5.58	6.85	2.99	7.47	8.36	6.31
Cluster-141467.5	Salicylic acid	blue	6.47	5.84	5.68	9.46	8.27	6.18	9.75	11.15	11.02	11.34	11.72	11.12
Cluster-47564.7	Auxin	blue	9.47	9.24	6.75	0.52	0.63	0.22	0.34	0	0	9.43	7.85	8.53
Cluster-135393.0	Ethylene	blue	9.4	10.13	9.31	7.07	7.29	8.13	7.21	7.56	7.61	11.62	11.86	11.41
Cluster-87518.6	Jasmonic acid-amino	blue	27.6	31.39	44.6	8.39	4.87	7.71	10.26	7.05	16.23	54.15	40	40.16
Cluster-148211.9	Jasmonic acid-amino	blue	5.33	5.28	4.9	0.49	0.73	0.7	3.38	2.27	2.85	8.92	8.66	5.79
Cluster-47564.9	Auxin	blue	8.56	7.8	5.41	1.28	1.25	1.06	0	0.36	0.23	22.53	22.82	21.71
Cluster-97642.0	Auxin	blue	1.39	1.49	1.34	4.14	2.74	3.57	4.05	4.07	3.43	34.61	34.43	35.77
Cluster-77058.4	Auxin	blue	4.43	5.95	5.42	1.45	1.47	0.51	3.61	3.33	1.83	13.7	10.33	11.74
Cluster-117202.3	Gibberellin	blue	49.2	50.23	50.75	30.33	31.86	32.2	45.96	45.8	48.28	73.56	71.08	72.88
Cluster-152313.7	Gibberellin	blue	3.38	4.28	3.36	0.98	0.17	1.25	2.11	1.31	1.44	5.08	4.07	4.41
Cluster-145199.0	Gibberellin	blue	5.17	4.71	3.94	6.83	4.52	4.5	7.97	7.79	7.81	15.37	14.31	15.29
Cluster-125592.1	Auxin	blue	12.83	12.4	12.24	13.84	15.37	13.3	20.17	22.21	22.55	43.47	47.16	46.99
Cluster-139935.8	Gibberellin	blue	9.06	8.42	7.94	5.35	5.45	7.09	11.75	10.98	9.85	12.8	16.25	16.98
Cluster-96020.2	Auxin	blue	155.77	146.35	125.63	108.16	102.08	98.16	126.19	139.62	117.16	255.29	238.31	253.19
Cluster-75516.19	Abscisic acid	blue	28.79	26.33	28.16	19.57	19.11	22.98	36.81	39.85	35.5	140.78	144.76	139.63
Cluster-75516.20	Abscisic acid	blue	49.89	43.12	42.45	24.75	24.13	28.74	47.51	45.7	31.47	204.4	184.76	212.76
Cluster-24371.8	Jasmonic acid-amino	blue	3.01	3.6	3.08	0.32	0.07	0.22	1.29	1.47	1.26	4.53	4.93	4.83
Cluster-132303.54	Brassinosteroid	blue	29.49	26.99	31.25	0.46	0.22	0.3	1.26	0.8	1.28	43.15	40.69	40.22
Cluster-135718.3	Gibberellin	blue	3.16	3.27	3.03	1.99	1.8	1.71	5.84	5.46	5.34	9.96	10.16	10.03
Cluster-132303.59	Brassinosteroid	blue	5.26	5.98	5.17	0.62	0.38	0.37	0.93	1.48	1.27	10.36	9.02	7.88
Cluster-24371.0	Jasmonic acid-amino	blue	10.03	7.56	9.57	0	0.89	0.49	7.22	3.37	3.72	16.79	15.77	25.19
Cluster-59502.11	Jasmonic acid-amino	blue	17.86	18.97	17.57	3.36	3.44	3.13	4.69	4.35	4.56	17.29	18.37	17.89
Cluster-139935.14	Gibberellin	blue	8.19	6.83	5.33	3.59	2.3	1.88	6.52	7.58	6.78	13.53	13.73	12.83
Cluster-142032.0	Auxin	blue	1.31	0.92	0.63	1.27	1.17	1.38	4.62	5.3	4.36	42.48	39.74	39.12
Cluster-59502.3	Jasmonic acid-amino	blue	4.1	2.1	4.72	0.26	0.43	0.86	1.77	2.23	0.54	7.22	7.25	8.39
Cluster-142545.2	Jasmonic acid-amino	blue	0.1	0.6	0.3	0.75	0.61	0.65	5.01	5.43	5.82	26.7	28.53	27.66
Cluster-139935.9	Gibberellin	blue	17.84	17.34	15.84	9.88	7.11	7.41	21.08	20.82	20.77	52.1	50.54	46.58
Cluster-29994.7	Gibberellin	blue	4.76	5.7	4.23	1.62	2.28	1.66	7.21	6.51	6.45	16.23	14.35	15.81
Cluster-132303.64	Brassinosteroid	blue	2.45	2.56	1.52	1.28	0.3	1.27	22.39	20.01	28.06	22.74	28.42	31.97
Cluster-132303.82	Brassinosteroid	blue	29.59	27.65	30.2	0.7	1.43	0.8	5.72	4.88	7	54.03	64.93	61.37
Cluster-130468.5	Ethylene	blue	6.1	6.68	4.4	4.01	4.43	2.94	7.67	7.59	6.09	7.82	5.72	8.53
Cluster-75516.3	Abscisic acid	blue	2.62	2.81	3.1	2.33	1.33	2.86	5.32	5.46	4.54	23.31	21.73	20.65
Cluster-146327.3	Auxin	blue	3.15	6.13	3	0.7	0.43	0	5.18	4.5	4.43	8.34	8.42	8.4
Cluster-101702.0	Auxin	blue	6.45	8.39	6.51	0.69	0.92	0.52	0.47	0.46	0.6	11.79	11.38	13.19
Cluster-143418.0	Auxin	blue	9.76	9.9	10.27	3.05	2.31	1.93	6.21	6.18	6.35	13.1	11.48	14.03
Cluster-140683.18	Ethylene	blue	6.47	7.64	5.79	5.36	5.81	4.54	7.03	8.66	7.99	12.03	12.43	11.74
Cluster-140683.20	Ethylene	blue	11.6	10.4	13.25	9.04	9.21	11.02	11.43	10.86	9.74	15.9	15.32	17.65
Cluster-143418.2	Auxin	blue	3.91	4.31	3.02	0.51	1.31	0.54	2.42	2.7	2.03	7.18	6.61	7.83
Cluster-29994.8	Gibberellin	blue	5.93	5.79	5.86	3.41	4.09	4.04	7.85	7.91	7.76	15.81	18.78	15.09
Cluster-26567.22811	Gibberellin	blue	1.33	1.95	4.03	1.75	3.38	3.34	4.74	4.44	4.9	4.54	3.46	7.09
Cluster-142545.3	Jasmonic acid-amino	blue	0	0.77	0	0	0	0.66	3.24	1.01	0	40.24	45.12	38.61
Cluster-27252.18	Jasmonic acid-amino	blue	3.62	1.91	1.44	0	0	0	0.67	1.42	0	17.81	17.17	20.76
Cluster-132303.84	Brassinosteroid	blue	6.98	7.24	7.8	2.62	2.57	1.2	37.71	41.58	35.71	38.02	42.67	41.53
Cluster-132303.91	Brassinosteroid	blue	0	0.99	0.95	0.23	0.78	0.25	4.75	4.48	3.42	4.44	5.62	5.17
Cluster-75516.5	Abscisic acid	blue	29.07	31.88	28.82	15.93	16.9	12.43	30.75	28.03	27.84	123	123.5	123.37
Cluster-75516.7	Abscisic acid	blue	5.02	4.07	2.46	4.59	3.74	2.29	9.61	9.95	10.09	42.6	37.99	43.77
Cluster-11635.4	Abscisic acid	blue	30.51	23.96	27.64	13.9	12.48	9.78	18.25	16.14	21.64	42.12	40.48	40.06
Cluster-114242.3	Abscisic acid	blue	23.52	19.86	21.93	7.58	7.07	8.04	12.35	11.84	9.64	34.56	33.64	32.37
Cluster-148170.5	Abscisic acid	blue	13.71	13.11	10.47	5.93	7.49	6.67	6.57	8.08	6.42	14.18	13.27	13.19
Cluster-134423.19	Abscisic acid	blue	7.46	8.09	5.92	5.05	9.16	2.04	7.15	10.42	14.71	4.91	15.38	23.96
Cluster-148170.4	Abscisic acid	blue	55.75	56.98	60.01	19.15	19.52	21.58	25.67	24.53	25.83	67.56	65.29	65.87
Cluster-134423.13	Abscisic acid	blue	23.18	26.04	21.42	8.81	8.83	8.49	19.65	15.43	16.29	22.63	23.86	24.16
Cluster-143418.4	Auxin	blue	7.06	7.95	5.53	1.38	1.59	1.17	1.82	1.71	2.37	10.76	11.64	12.42
Cluster-27252.43	Jasmonic acid-amino	blue	13.68	15.66	18.89	0	4.09	0	0	0	4.4	483.61	382.8	415.36
Cluster-122466.0	Salicylic acid	blue	5.54	4.23	3.89	2.55	2.85	2.63	3.4	1.78	3.51	5.86	5.91	6.26
Cluster-26670.5	Auxin	blue	3.26	4.69	6.03	3.28	2.74	3.4	3.09	6.63	6.52	7.01	6.26	8.78
Cluster-116301.4	Auxin	blue	6.23	7.21	7.35	3.2	2.32	4.54	6.22	6.98	6.15	8.93	6.66	10.17

## Sheet: Table S8
geneID	Flavonoid/Anthocyanin biosynthesis	moduleColors	S1-1-FPKM	S1-2-FPKM	S1-3-FPKM	S2-1-FPKM	S2-2-FPKM	S2-3-FPKM	S3-1-FPKM	S3-2-FPKM	S3-3-FPKM	S4-1-FPKM	S4-2-FPKM	S4-3-FPKM
Cluster-10325.19	chalcone isomerase	black	16.68	15.86	16.01	182.4	176.03	152.16	183.29	170.73	170.7	335.63	349.01	317.61
Cluster-134257.0	chalcone isomerase	black	37.72	27.85	24.5	387.03	300.95	283.57	321.82	319.43	281.32	375.38	359.7	355.49
Cluster-1445.24	chalcone isomerase	black	4.56	8.42	7.81	54.34	63.03	59.37	90.98	88.57	83.21	120.89	131.27	107.73
Cluster-1445.25	chalcone isomerase	black	12.7	12.13	10.82	144.07	134.74	147.89	202.96	199.49	204.69	246.88	248.41	249.8
Cluster-1445.29	chalcone isomerase	black	3.21	1.7	2.69	58.74	57.18	63.39	61.85	59.97	60.99	28.42	30.72	29.89
Cluster-1445.30	chalcone isomerase	black	26.45	27.86	33.26	445.77	530.41	576.52	515.47	520.97	618.75	371.54	393.6	409.74
Cluster-1445.31	chalcone isomerase	black	3.85	6.48	7.45	78.44	85.1	77.09	84.59	90.4	84.34	39.14	37.43	37.16
Cluster-1445.32	chalcone isomerase	black	6.13	6.95	7.52	256.33	255.04	261.17	259.47	251.31	265.96	96.82	99.03	97.22
Cluster-1445.33	chalcone isomerase	black	44.92	52.41	50.57	805.21	805.45	770.4	917.71	838.89	963.2	882.14	937.38	860.09
Cluster-1445.41	chalcone isomerase	black	24.45	23.97	19.96	640.64	546.07	588.48	695.76	699.48	624.57	599.01	542.33	569.96
Cluster-1445.43	chalcone isomerase	black	40.99	33.03	25.89	815.87	679.7	673.51	960.91	986.07	929.71	753.58	733.74	794.72
Cluster-109891.0	flavonol synthase	blue	0.57	0.48	0.48	0.64	0.77	0.84	3.27	1.94	2.82	17.02	15.12	15.52
Cluster-110978.0	chalcone isomerase	blue	7.62	6.05	6.11	1.8	2.9	3.72	4.32	4.11	2.52	8.12	7.42	7.06
Cluster-110978.12	chalcone isomerase	blue	32.82	34.12	27.1	3.81	4.35	2.67	16.8	17.32	20.93	34.74	39.29	37.62
Cluster-110978.6	chalcone isomerase	blue	5.7	6.48	3.82	0.94	1.09	1.67	2.9	3.98	2.78	7.01	6.98	7.37
Cluster-110978.9	chalcone isomerase	blue	10.61	9.04	9.29	1.39	1.76	2.48	6.09	4.82	4.79	11.86	13.53	13.98
Cluster-116192.0	trans-cinnamate 4-monooxygenase	blue	7.23	9.11	5.06	2.18	1.77	1.56	29.9	28.17	25.65	39.1	39.78	45.26
Cluster-124388.0	chalcone isomerase	blue	29.22	29.51	22.47	32.67	24.15	22.48	29.47	28.43	26.89	43.22	43.13	42.11
Cluster-130318.0	chalcone isomerase	blue	8.75	10.06	9.05	0.22	0.35	0.16	0.39	0.61	0.5	46.49	47.45	49.2
Cluster-130318.2	chalcone isomerase	blue	7.52	7.16	5.79	1.64	1.18	1.03	2.19	4.32	2.89	40.83	36.66	41.18
Cluster-130318.3	chalcone isomerase	blue	5.09	5.13	5.6	0.05	0	0.19	0.71	0	0.27	19.8	22.09	19.13
Cluster-130318.4	chalcone isomerase	blue	4.01	1.97	4.64	0	0.74	0.51	1.99	0	1.3	5.76	7.87	3.83
Cluster-135079.1	flavonol synthase	blue	9.9	7.09	5.37	1.65	1.84	1.68	3.56	3.99	4.03	5.56	7.58	6.56
Cluster-144327.2	trans-cinnamate 4-monooxygenase	blue	1.61	0.42	0.61	0.18	0	0.45	4.25	3	3.1	3.36	4.87	4.98
Cluster-144327.5	trans-cinnamate 4-monooxygenase	blue	1.42	2.53	1.34	0.29	0.4	0.45	3.95	3.15	3.24	8.09	6.64	6.38
Cluster-1445.44	chalcone isomerase	blue	0	0	7.04	0.37	0.87	0	0	6.95	0	15.78	0	3.71
Cluster-148089.10	flavonoid 3',5'-hydroxylase	blue	0.86	2.2	0.75	0	0	0	4.44	0	0	112.84	100.35	106.59
Cluster-148089.13	flavonoid 3',5'-hydroxylase	blue	2.17	2.06	0.7	0	0	0	2.11	5.77	2.93	64.41	80.57	67.8
Cluster-148089.16	flavonoid 3',5'-hydroxylase	blue	2.1	9.69	13.67	0	0	0	3.08	1	1.13	92.42	103.77	107.14
Cluster-148089.18	flavonoid 3',5'-hydroxylase	blue	1.28	2.33	2	0	0.31	0.58	1.2	3.33	1.45	78.16	70.16	71.44
Cluster-148089.19	flavonoid 3',5'-hydroxylase	blue	19.49	15.71	11.87	0	0	0.59	2.86	2.82	2.26	35.35	39.29	33.94
Cluster-148089.21	flavonoid 3',5'-hydroxylase	blue	10.24	3.66	3.97	1.29	0	0	0.01	2.64	1.47	68.07	77.21	69.95
Cluster-148089.24	flavonoid 3',5'-hydroxylase	blue	6.16	5.31	5.28	0.23	0.28	0.09	1.25	1.46	1.55	58.37	58.36	62.49
Cluster-148089.25	flavonoid 3',5'-hydroxylase	blue	0	3.46	5.56	0.83	0.45	1.34	2.84	0	1.62	81.89	80.05	104.59
Cluster-148089.27	flavonoid 3',5'-hydroxylase	blue	5.63	6.72	5.83	0	0.07	0	0.84	0.72	0.73	16.7	11.92	11.74
Cluster-148089.3	flavonoid 3',5'-hydroxylase	blue	1.31	2	2.76	0	0	0	0	1.3	1.08	48.39	46.81	48.28
Cluster-148089.33	flavonoid 3',5'-hydroxylase	blue	24.66	24.01	21.6	1.2	1.32	1.04	25.35	24.58	23.59	555.4	548.42	549.1
Cluster-148089.35	flavonoid 3',5'-hydroxylase	blue	3.24	1.72	5.02	0.92	0	0.3	0.09	0	1.74	59.25	72.66	55.2
Cluster-148089.36	flavonoid 3',5'-hydroxylase	blue	9.84	10.48	7.74	0	0	0	0.53	0.13	0	9.61	10.76	9.97
Cluster-148089.39	flavonoid 3',5'-hydroxylase	blue	2.98	0	0	0	0	0	0	0	1.64	10.54	17.08	23.56
Cluster-148089.44	flavonoid 3',5'-hydroxylase	blue	0.63	2.12	3.44	0	0	0	0.81	0.64	1.17	6.65	6.48	6.89
Cluster-148089.46	flavonoid 3',5'-hydroxylase	blue	2.53	1.51	0	0	0.33	0	1.21	1.89	1.61	3.92	4.2	4.78
Cluster-148089.5	flavonoid 3',5'-hydroxylase	blue	24.03	20.09	18.04	0	0	0.45	2.74	6.19	5.12	37.93	38.55	46.86
Cluster-148089.7	flavonoid 3',5'-hydroxylase	blue	2.9	2.57	0	1.26	0	0	1.28	1.29	0	70.92	60.51	58.17
Cluster-151579.12	bifunctional dihydroflavonol 4-reductase/flavanone 4-reductase	blue	8.13	8.02	6.09	0	0	0	2.28	2.26	0.16	38.52	31.84	46.11
Cluster-1666.11	chalcone isomerase	blue	4.09	2.5	2.15	3.7	5.3	2.91	5.89	5.01	5.52	13.59	10.68	11.41
Cluster-18196.15	trans-cinnamate 4-monooxygenase	blue	2.78	2.42	2.11	2.22	0.22	0	7.63	6.17	5.75	10.69	9.79	8.76
Cluster-18196.19	trans-cinnamate 4-monooxygenase	blue	95.93	86.81	83.89	185	173.06	168.89	216.1	203.97	202.75	636.37	630.78	632.65
Cluster-18196.20	trans-cinnamate 4-monooxygenase	blue	5.87	4.21	3.43	8.92	8.36	6.61	7.22	8.94	8.55	41.11	50.82	39.96
Cluster-18196.24	trans-cinnamate 4-monooxygenase	blue	67.25	54.78	78.04	92.53	120.95	121	84.83	119.1	118.22	183.28	197.78	191.59
Cluster-18196.28	trans-cinnamate 4-monooxygenase	blue	7.26	6.61	10.93	11.93	11.4	6.32	11.6	10.75	14.71	45.76	56.63	49.05
Cluster-18196.4	trans-cinnamate 4-monooxygenase	blue	0.82	1.02	1.16	1.79	1.92	1.52	2.89	2.52	3.75	4.91	4.81	4.76
Cluster-88276.0	trans-cinnamate 4-monooxygenase	blue	14.89	13.86	11.03	2.61	2.44	3.14	28.8	31.45	30.19	48.64	45.88	46.43
Cluster-10325.26	anthocyanidin 5,3-O-glucosyltransferase	blue	13.96	10.43	8.52	8.79	10.7	3.99	4.47	5.73	4.83	10.31	13.33	9.06
Cluster-10325.34	anthocyanidin 5,3-O-glucosyltransferase	blue	3.7	3.74	2.73	0	0	0	0	0	0.21	5.9	4.86	4.6

## Sheet: Table S9
geneID	TF	moduleColors	S1-1-FPKM	S1-2-FPKM	S1-3-FPKM	S2-1-FPKM	S2-2-FPKM	S2-3-FPKM	S3-1-FPKM	S3-2-FPKM	S3-3-FPKM	S4-1-FPKM	S4-2-FPKM	S4-3-FPKM
Cluster-100449.0	NAC	blue	34.12	35.2	37.96	2.47	1.34	0	10.07	15.22	14.1	46.74	31.72	42.05
Cluster-100600.11	AP2/ERF-ERF	blue	23.91	18.18	17.46	1.37	1.16	0.71	2.47	1.54	1.59	54.83	54.8	53.8
Cluster-100885.2	DBP	blue	8.73	6.98	8.05	4.01	2.81	5.42	5.84	7.04	5.89	20.7	21.02	23.87
Cluster-102630.0	MYB	blue	28.64	30.83	23.08	17.22	18	16.81	28.95	33.21	26.5	60.8	57.8	62.9
Cluster-103861.0	Others	blue	6.48	5.43	5.13	1.98	1.66	2.27	1.69	1.88	1.83	7.96	8.12	7.4
Cluster-104178.0	PHD	blue	15.27	14.56	14.25	15.45	16.02	16.68	17.85	18.09	17.69	20.17	21.67	20.56
Cluster-105664.5	MYB-related	blue	4.04	1.82	2.74	0.71	0.99	0.66	0.94	1.43	0.62	4.19	3.25	3.79
Cluster-105664.7	MYB	blue	8.51	9.23	8.41	2.72	2.06	2.16	2.5	3.01	2.62	8.86	9.38	11.46
Cluster-106158.2	AP2/ERF-ERF	blue	1.57	1.55	1.42	5.35	2.93	3.82	10.98	11.18	10.41	19.62	16.09	16.86
Cluster-106181.1	Others	blue	14.62	15.09	15.83	5.69	6.98	6.7	7.58	8.2	7.89	16.97	14.38	16.31
Cluster-106669.4	SWI/SNF-BAF60b	blue	8.66	9.53	8.84	6.92	6.13	6.95	10	11.21	10.54	12.14	12.44	13.1
Cluster-107190.21	NAC	blue	14.31	15.51	17.38	0	0.07	0	0.66	0.37	0.55	102.54	108.26	108.93
Cluster-108838.0	bHLH	blue	5.63	5.67	6.05	2.23	2.31	1.31	3.55	4.48	4.91	5.96	5.69	6.16
Cluster-109084.0	NAC	blue	81.85	79.2	80.19	1.43	1.66	1.34	4.58	4.1	4.62	82.91	88.75	84.84
Cluster-109084.1	NAC	blue	81.9	76.82	74.13	0.43	1.61	0.63	5.45	5.88	4.73	102.41	104.37	104.84
Cluster-109292.2	Others	blue	7.33	7.44	5.23	1.03	0.35	2.47	1.86	2.01	2.01	10.52	8	9.76
Cluster-109292.3	Others	blue	8	5.98	6.76	2.36	1.84	1.91	2.61	2.39	3.14	12.45	14.69	10.89
Cluster-109292.4	Others	blue	4.08	4.22	3.64	0.77	0.56	0.82	1.24	0.91	0.91	4.08	4.3	5.15
Cluster-109292.5	Others	blue	10.25	7.63	8.19	2.36	3.25	1.01	3.86	1.86	1.88	8.3	10.65	9.39
Cluster-110365.0	MYB-related	blue	5.46	6.14	5.34	2.59	2.27	2.94	5.55	4.71	4.54	6.56	5.41	5.97
Cluster-111430.2	WRKY	blue	6.47	6.33	6.29	0.16	0.07	0.13	0.29	0.95	0.12	5.91	6.7	7.3
Cluster-111430.3	WRKY	blue	17.64	20.61	22.41	0.23	0.31	0.25	0.76	0.35	0.75	18.92	16.47	17.14
Cluster-112067.0	MYB	blue	34.39	33.09	27.41	21.64	18.35	18.13	16.17	16.37	16.4	58.42	57.65	60.94
Cluster-112721.104	AP2/ERF-ERF	blue	48.64	51.95	51.75	14.94	19.98	16.07	27.35	24.47	21.16	43.62	53.82	49.58
Cluster-112721.528	C2C2-Dof	blue	7.07	7.62	10.07	0.72	0.4	0.96	2.9	2.59	2.35	7.35	11.16	9.71
Cluster-113609.2	AP2/ERF-ERF	blue	3.51	2.68	4.14	0.59	0.96	0.77	1.8	2.84	2.44	4.8	3.44	5.44
Cluster-113787.0	HSF	blue	10.06	10.06	9.53	6.12	6.52	5.6	7.93	7.58	7.77	11.02	11.84	11.69
Cluster-11427.5	NAC	blue	5.54	6.34	3.31	0.51	0.79	0.1	2.88	2.59	1.64	4.96	3.44	4.28
Cluster-114366.3	HB-HD-ZIP	blue	0.33	0.23	0.34	0.89	0.75	1.17	2.12	2.9	2.71	4.1	4.15	3.17
Cluster-114721.2	C3H	blue	6.16	1.93	4.16	3.85	0	0.42	7.52	0.74	1.76	5.36	6.64	4.29
Cluster-115106.0	NAC	blue	5.61	3.62	4.43	0.55	0.3	0.44	0.26	0.47	0.97	4.27	3.94	4.86
Cluster-116182.12	C3H	blue	2.93	4.99	3.87	4.67	4.39	4.42	8.2	8.38	7.58	11.16	10.52	10.88
Cluster-116182.2	C3H	blue	0	3.33	1.87	6.53	10.6	6.19	8.29	11.73	14.98	10.1	18.33	16.38
Cluster-116182.24	C3H	blue	4.73	4.57	4.52	4.81	5.49	5.34	12.01	13.39	13.89	13.85	13.46	17.7
Cluster-116182.25	C3H	blue	3.18	3	2.35	3.64	3.08	2.68	8.92	9.54	8.59	14.56	16.44	11.36
Cluster-116301.4	bHLH	blue	6.23	7.21	7.35	3.2	2.32	4.54	6.22	6.98	6.15	8.93	6.66	10.17
Cluster-117072.0	LIM	blue	2.7	2.65	2.79	2.74	3.44	3.24	14.98	16.32	15.93	112.76	108.61	113.67
Cluster-117162.32	C2H2	blue	8.55	8.43	8.29	3.62	4.34	4.92	4.68	6.5	4.41	14.64	14.64	17.23
Cluster-117202.0	GRAS	blue	5.97	8.16	6.3	6.74	5.32	5.22	8.46	8.53	9.82	10.01	11.88	12.15
Cluster-117202.2	GRAS	blue	5.21	2.21	4.15	2.71	2.65	5.64	5.58	6.85	2.99	7.47	8.36	6.31
Cluster-117202.3	GRAS	blue	49.2	50.23	50.75	30.33	31.86	32.2	45.96	45.8	48.28	73.56	71.08	72.88
Cluster-117583.6	MYB-related	blue	2.65	0.76	2.98	4.71	2.01	3.95	2.95	6.53	5.34	5.63	6.71	4.35
Cluster-117635.1	MYB-related	blue	10.42	5.32	11.11	7.64	2.79	5.76	11.36	9.2	12.55	15.4	11.64	12.66
Cluster-117635.2	MYB-related	blue	3.02	2.16	3.39	0	0	1.27	1.64	3.91	2.06	5.89	8.61	4.7
Cluster-117635.4	MYB-related	blue	5.33	7.32	4.65	4.54	1.9	3	11.17	10.65	10.92	21.2	22.41	23.8
Cluster-117662.0	C2H2	blue	8.45	8.45	7.85	6.37	6.72	6.91	9.33	10.34	9.32	14.73	14.72	14.31
Cluster-117662.1	C2H2	blue	8.48	8.97	7.75	8.07	11.09	9.86	11.81	10.03	10.69	17.9	18.15	18.41
Cluster-117932.3	HB-HD-ZIP	blue	62.41	53.03	55.3	9.93	11.92	14.71	29.21	28.42	32.61	58.45	58.27	63.4
Cluster-118467.1	C2H2	blue	14.04	7.47	11.44	18.12	19.37	15.62	14.62	18.74	19.28	29.74	23.21	23.72
Cluster-118864.0	WRKY	blue	7.7	7.56	8.13	1.56	1.4	1.36	2.39	2.5	2.67	10.77	11.47	11.21
Cluster-119271.0	C2H2	blue	10.77	9.83	10.25	2.28	2.71	3.48	6.92	7.05	7.29	18.52	17.32	17.26
Cluster-119271.3	C2H2	blue	5.75	5.1	5.62	3.59	3.01	1.55	4.66	3.1	2.6	9.5	7.86	7.65
Cluster-119511.0	B3-ARF	blue	4.73	4.88	5.24	0.19	0.23	0.18	0.24	0.32	0.31	17.03	17.25	18.29
Cluster-120899.1	NAC	blue	189.51	185.43	177.1	3.38	3.36	4.13	7.77	8.74	8.1	168.35	165.89	173.61
Cluster-121836.1	CSD	blue	6.69	6.4	4.39	6.39	5.48	3.37	10.33	8.14	8.78	10.84	10.85	11.52
Cluster-121906.19	Tify	blue	5.19	3.9	5.73	1.64	2.13	0.27	0	1.72	2.12	4.55	5.94	5.98
Cluster-121969.6	MYB	blue	2.72	2.37	2.21	1.65	1.47	1.52	6.18	8.06	6.74	12.54	11.56	10.15
Cluster-122466.0	TRAF	blue	5.54	4.23	3.89	2.55	2.85	2.63	3.4	1.78	3.51	5.86	5.91	6.26
Cluster-122659.1	LOB	blue	81.87	72.22	66.28	26.25	25.25	24.11	62.58	62.34	59.47	73.85	73.59	71.74
Cluster-123593.0	NAC	blue	15.96	15.96	14.88	1.45	1.19	1.13	0.18	0.39	0.39	16.12	13.99	13.24
Cluster-123607.4	zf-HD	blue	3.2	3.11	3.3	2.95	7.99	4.97	6.07	7.44	6.55	32.07	24.47	27.32
Cluster-123607.5	zf-HD	blue	33.58	30.41	29.28	19.37	11.96	16.63	38.03	33.95	35.32	130.38	146.3	136.8
Cluster-123903.10	GARP-G2-like	blue	5.2	6.32	5.88	1.53	0.7	0.63	2.06	0.96	1.56	6.68	7.4	6.97
Cluster-123903.5	GARP-G2-like	blue	8.66	6.76	7.63	2.31	2.72	2.66	3.7	4.4	3.57	11.98	12.35	13.08
Cluster-123903.8	GARP-G2-like	blue	21.5	22.71	16.32	5.22	2.79	1.28	4.27	2.13	6.45	18.71	19.84	20.7
Cluster-124085.1	DBP	blue	7.5	9.03	8.72	1.59	3.65	3.63	5.13	5.41	6.21	11.66	9.07	11.75
Cluster-124085.2	DBP	blue	13.51	10.58	11.2	7.37	6.13	6.23	10.38	11.1	8.18	16.07	15.83	17.78
Cluster-124270.8	GARP-G2-like	blue	3.88	4.04	4.01	0.97	0.9	0.45	1.7	2.01	1.7	6.14	4.57	4.37
Cluster-126191.0	WRKY	blue	3.94	3	4.46	1.65	1.67	1.14	7.5	9.08	8.2	25.62	24.38	22.33
Cluster-126191.1	WRKY	blue	8.64	9.84	6.78	5.19	4.32	5.17	18.64	18.35	18.14	43.09	44.2	45.06
Cluster-126191.3	WRKY	blue	5.31	5.3	5.28	4.26	3.56	5.12	8	7.72	7.19	11	9.61	11.93
Cluster-126876.12	HB-HD-ZIP	blue	169.62	174.95	143.73	65.53	65	55.35	81.82	77.32	78.84	208.35	204.21	204.77
Cluster-126876.26	HB-HD-ZIP	blue	321.82	334.82	310.06	149.28	149.34	123.41	175.24	130.56	181.01	381.03	349.55	320.73
Cluster-126876.28	HB-HD-ZIP	blue	8.85	7.28	7.68	4.53	5.39	4.18	3.79	5.21	5.11	9.47	9.56	10.45
Cluster-126876.9	HB-HD-ZIP	blue	181.77	159.82	150.29	84.73	75.88	66.8	90.73	89.23	92.7	212.5	221.21	213.45
Cluster-127630.0	bZIP	blue	7.93	9.95	8.15	4.34	4.77	5.18	7.31	6.59	6.84	9.71	9.38	9.32
Cluster-128090.5	BBR-BPC	blue	2.2	2.02	0	2.6	0	0	0.74	1.45	0.71	7.27	7.42	8.23
Cluster-128302.1	NAC	blue	27.27	23.58	21.27	9.81	8.97	8.47	15.58	14.92	15.97	20.13	22.4	21.77
Cluster-128328.3	MYB-related	blue	14.54	12.18	16.88	2.11	4.6	3.96	8.46	4.42	6.69	32.81	31.52	35.11
Cluster-128328.4	MYB-related	blue	8.36	13.8	8.7	2.45	1.63	0.93	3.12	4.05	4.32	12.43	13.66	11.3
Cluster-128328.5	MYB-related	blue	4.68	3.48	4.07	1.84	2.12	0.77	2.61	2.07	2.97	8.69	6.23	9.64
Cluster-128328.6	MYB-related	blue	16.32	13.71	12	2.38	1.2	2.44	3.87	4.87	2.47	17.38	17.12	20.41
Cluster-128773.6	DBB	blue	3.64	4.98	3.86	1.92	1.8	2.36	2.3	2.36	1.99	6.24	6.08	7.27
Cluster-129053.1	GNAT	blue	12.24	9.57	10.6	7.66	8.17	8.49	6.5	6.79	6.96	9.92	11.01	10.06
Cluster-129096.14	C2C2-CO-like	blue	11.89	11.58	8.76	6.68	5.72	5.25	6.95	6.13	4.95	11.64	9.95	11.59
Cluster-129515.3	WRKY	blue	0	0	0.22	0.34	0.35	0.83	3.07	1.81	1.76	4.38	4.15	4.33
Cluster-130166.5	MYB-related	blue	4.2	2.17	0	1.41	2.44	0.67	2.18	5.47	2.97	3.21	5.05	6.14
Cluster-130384.6	NF-X1	blue	9.4	9	10.86	8.98	9.15	9	12.2	14.17	13.91	14.53	18.4	19.06
Cluster-131401.3	bZIP	blue	30.06	31.17	29.86	6.33	7.35	6.67	15.1	15.84	16.43	77.08	75.29	81.35
Cluster-132399.1	AP2/ERF-ERF	blue	2.49	2.59	2.05	1.54	1.22	1.81	3.56	4.5	3.9	10.88	13.1	10.72
Cluster-132430.5	NAC	blue	2.94	3.46	3.74	0	0	0	0	0	0	10.87	11.65	12.2
Cluster-132651.20	TUB	blue	3.39	3.44	3.63	6.33	5.97	6.16	5.59	4.37	5.06	11.65	11.52	11.53
Cluster-133172.7	LOB	blue	3.14	3.81	3.29	0.5	0.89	0.78	1	0.77	1.4	15.4	14.45	13.4
Cluster-13363.95	bHLH	blue	51.4	50.51	51.01	18.41	19.02	18.77	18.81	19.83	18.87	62.5	56.86	61.98
Cluster-133910.1	MYB-related	blue	10.26	9.77	11.59	3.93	4.14	4.05	6.45	8.83	9.05	11.09	10	11.23
Cluster-133910.6	MYB-related	blue	12.37	12.99	10.68	5.66	3.78	4.32	6.49	5.61	7.92	9.76	11.4	11.96
Cluster-135425.1	MYB-related	blue	15.73	17.84	16.41	6.66	6.91	6.49	9.11	8.01	9.97	22.84	23.77	23.74
Cluster-135716.5	GRAS	blue	12.94	12.98	14.27	9.3	10.95	11.11	13.2	12.66	13.09	16.93	19.39	17.85
Cluster-135718.3	GRAS	blue	3.16	3.27	3.03	1.99	1.8	1.71	5.84	5.46	5.34	9.96	10.16	10.03
Cluster-13577.6	TCP	blue	5.31	4.38	4.22	1.1	1.63	1.16	1.95	2.16	1.5	3.76	5.59	4.53
Cluster-136510.0	WRKY	blue	5.71	6.23	6.83	1.41	1.45	1.4	3.56	3.21	2.58	5.25	4.83	6.88
Cluster-136510.1	WRKY	blue	6.51	6.4	6.58	1.75	1.61	1.58	4.26	4.17	3.87	5.27	7.22	5.93
Cluster-136861.5	MYB	blue	7.42	3.96	3.28	5.74	5.15	4.87	4.5	4.65	7.8	5.53	8.85	7.28
Cluster-137062.277	BES1	blue	6.23	5.55	5.64	1.73	1.89	1.53	3.21	2.84	3.24	14.27	12.37	11.93
Cluster-137062.282	BES1	blue	120.6	120.35	124.31	103.07	109.93	113.63	179.12	183.25	181.6	423.07	428.26	425.24
Cluster-138003.4	NAC	blue	9.94	9.82	11.67	10.83	11.32	11.66	14.8	16.83	14.67	16.53	21.11	16.94
Cluster-138003.6	NAC	blue	7.44	7.1	5.02	6.21	5.45	6.32	9.86	9.28	8.73	10.5	8.58	13.63
Cluster-138003.7	NAC	blue	7.9	8.69	8.24	6.05	6.01	5.15	8.76	6.41	10.24	12.47	10.5	11.06
Cluster-138430.3	LIM	blue	5.07	3.42	4.54	12.04	12.76	14.23	14.37	13.43	14.02	52.3	51.39	56.8
Cluster-138967.3	TRAF	blue	4.31	3.55	3.28	0.35	0.63	0.33	0.71	0.73	0.44	14.58	14.76	14.66
Cluster-138967.4	TRAF	blue	22.39	24.92	23.81	1.34	1.23	1.68	2.83	2.91	2.85	59.87	58.9	61.24
Cluster-139237.4	TRAF	blue	53.35	56.4	54.06	51.93	50.65	51.05	68.39	68.11	64.76	68.74	67.93	69.2
Cluster-139570.1	MYB-related	blue	20.86	19.07	23	13.62	9.58	13.41	16.6	17.87	14.19	26.46	27.41	24.31
Cluster-139935.14	GRAS	blue	8.19	6.83	5.33	3.59	2.3	1.88	6.52	7.58	6.78	13.53	13.73	12.83
Cluster-139935.8	GRAS	blue	9.06	8.42	7.94	5.35	5.45	7.09	11.75	10.98	9.85	12.8	16.25	16.98
Cluster-139935.9	GRAS	blue	17.84	17.34	15.84	9.88	7.11	7.41	21.08	20.82	20.77	52.1	50.54	46.58
Cluster-140619.4	bZIP	blue	7.4	7.19	9.05	8.01	6.88	7.27	9.53	9.35	9.92	16.02	15.34	15.18
Cluster-140656.3	GRAS	blue	6.92	6.87	6.21	2.57	2.23	2.19	2.78	2.45	2.71	6.51	6.7	6.88
Cluster-140683.18	EIL	blue	6.47	7.64	5.79	5.36	5.81	4.54	7.03	8.66	7.99	12.03	12.43	11.74
Cluster-140683.20	EIL	blue	11.6	10.4	13.25	9.04	9.21	11.02	11.43	10.86	9.74	15.9	15.32	17.65
Cluster-140716.4	MADS-M-type	blue	25.83	20.86	23.55	23.91	22.11	28.28	19.49	18.12	19.52	30.85	29.89	28.04
Cluster-140971.9	IWS1	blue	15.48	15.24	15.62	14.04	15.65	15.16	17.88	18.31	17.99	18.66	17.78	19.31
Cluster-141006.0	NAC	blue	15.98	14.82	14.96	14.81	15.55	13.93	18.19	16.99	18.84	18.06	17.62	17.48
Cluster-141006.3	NAC	blue	5.78	5.53	5.22	3.9	3.07	2.24	5.73	6.84	6.78	7.75	7.22	8.73
Cluster-141467.5	TRAF	blue	6.47	5.84	5.68	9.46	8.27	6.18	9.75	11.15	11.02	11.34	11.72	11.12
Cluster-141899.7	AP2/ERF-ERF	blue	3.16	5.01	4.18	7.27	0.51	5.26	3.82	9.59	3.8	6.72	7.51	6.62
Cluster-142145.10	HB-BELL	blue	28.87	29.12	27.97	17.13	17.22	17.73	19.55	16.92	20.42	65.95	66.12	67.68
Cluster-142145.4	HB-BELL	blue	15.82	16.32	15.3	6.93	6.67	6.8	10.13	11.2	10.42	30.37	28.83	31.53
Cluster-142145.6	HB-BELL	blue	14.44	12.28	15.09	5.5	4.54	5.69	7.83	8.64	8.99	38.43	38.91	37.24
Cluster-142154.2	C2C2-LSD	blue	46.41	44.97	46.01	34.22	33.4	35.92	37.97	40.61	40.35	42.59	51.12	49.67
Cluster-143020.0	WRKY	blue	35.91	40.24	39.83	1.5	2.31	1.88	10.94	11.2	10.53	96.27	97.88	99.22
Cluster-143020.2	WRKY	blue	2.02	1.15	2.93	0.09	0.09	0.18	0.87	0.67	1.11	4.66	5.15	3.23
Cluster-143020.3	WRKY	blue	1.75	2.51	3.28	0.09	0.08	0	0.41	0.45	0.4	5.05	4.51	4.13
Cluster-143188.15	WRKY	blue	5.59	7.36	6.44	2.01	2.23	2.59	2.82	3.04	1.9	7.08	6.53	7.24
Cluster-143188.16	WRKY	blue	14.06	8.41	10.24	0	0	0	0	0	1.51	6.44	16.79	14.44
Cluster-143289.3	MED6	blue	0.23	0.07	0.19	0.22	0	0.16	2.1	2.76	1.33	12.96	11.96	12.38
Cluster-143289.4	MED6	blue	0	0	0	0	5.85	0	0	0	0	2.58	2.57	2.56
Cluster-144211.5	LIM	blue	1.3	1.4	1.35	2.55	2.55	2.7	4.93	5.17	4.83	51.65	55.99	54.11
Cluster-144252.9	C3H	blue	6.33	6.17	7.44	3.14	0.84	0	2.68	3.52	4.21	7.08	7.48	8.72
Cluster-144743.3	HSF	blue	0.86	0.83	0.47	1.51	0.98	0.54	2.22	4.25	2.39	6.34	6.94	5.73
Cluster-144762.2	bHLH	blue	3.97	5.1	3.91	1.08	0.91	1.14	2.17	1.51	2.03	7.29	8.59	8.63
Cluster-144940.3	WRKY	blue	21.93	21.26	21.77	0.39	0.39	0.24	1.37	1.22	1.36	74.76	76.83	73.48
Cluster-145013.5	NAC	blue	10.23	10.77	11.67	7.7	10.32	8.67	15.93	13.44	15.26	19.12	20.16	18.22
Cluster-145199.0	GRAS	blue	5.17	4.71	3.94	6.83	4.52	4.5	7.97	7.79	7.81	15.37	14.31	15.29
Cluster-145847.9	DDT	blue	13.33	13.77	13.64	9.32	7.98	8.74	12.77	12.14	11.25	13.92	14.03	13.95
Cluster-146088.2	NAC	blue	4.47	5.2	4.6	1.35	1.6	1.28	0.63	0.76	0.96	5.41	5.26	5.58
Cluster-146088.4	NAC	blue	9.29	10.14	9.82	2.05	2.01	1.79	1.87	0.95	1.8	19.21	16.24	17.84
Cluster-146188.0	GARP-G2-like	blue	4.2	5.03	4.05	0.4	0.61	0.55	2.33	2.16	2.6	27.05	25.05	27.56
Cluster-147506.1	WRKY	blue	7.74	6.91	6.35	6.7	5.14	5.84	12.91	11.7	11.85	15.37	16.26	16.54
Cluster-147506.4	WRKY	blue	5.49	5.33	5.66	6.63	5.97	3.47	8.6	9.06	10.82	17.55	18.08	15.74
Cluster-147506.7	WRKY	blue	2.58	2.07	1.29	1.79	1.01	1.58	4.5	4.71	4.95	6.31	5.47	6.45
Cluster-148211.9	Tify	blue	5.33	5.28	4.9	0.49	0.73	0.7	3.38	2.27	2.85	8.92	8.66	5.79
Cluster-148621.4	SET	blue	3.12	3.22	2.67	3.87	3.5	4.9	7.95	7.13	8.58	28.74	27.01	25.46
Cluster-148740.1	Trihelix	blue	10.87	8.65	8.42	6.43	7.42	5.68	10.99	10.43	7.02	16.19	17.18	16.74
Cluster-148740.6	Trihelix	blue	2.4	4.19	4.36	1.39	0.88	1.23	1.6	1.28	3.87	6.33	5.31	6.11
Cluster-148901.12	HB-BELL	blue	0	0	0	4.48	4.79	0	4.8	4.8	10.21	10.14	10.87	8.07
Cluster-148901.16	HB-BELL	blue	35.52	33.93	32.21	31.78	28.25	27.28	38.42	35.63	34.34	37.5	37.45	37.67
Cluster-149077.5	AP2/ERF-AP2	blue	5.16	4.99	5.03	1.23	1.17	1.03	1.1	1.14	1.02	6.1	5.82	5.41
Cluster-149449.2	C2H2	blue	12.79	12.45	16.3	12.45	12.74	13.36	14.01	18.79	13.63	15.72	15.33	19.9
Cluster-149449.4	C2H2	blue	18.73	19.81	16.2	18.3	20.46	19.75	22.04	22.17	24.8	25.45	25.66	17.22
Cluster-149649.1	GARP-G2-like	blue	4.66	4.81	4.4	1.49	1.67	1.54	1.39	1.59	1.58	5.31	5.17	4.79
Cluster-149800.13	TUB	blue	15.92	16.9	15.64	11.76	11.57	9.12	13.97	11.15	9.84	16.63	17.48	17.31
Cluster-150544.0	SWI/SNF-BAF60b	blue	28.16	27.32	27.79	31.89	27.61	28.24	26.66	22.43	23.87	33.98	31.24	32.64
Cluster-150648.37	SNF2	blue	18.05	18.67	20.58	12.7	12.37	12.98	19.41	20.02	19.82	22.74	21.66	22.93
Cluster-150699.11	HSF	blue	7.1	6.59	5.09	6.86	6.67	5.41	7.97	10.84	5.84	21.2	22.34	19.86
Cluster-150946.0	HB-HD-ZIP	blue	7.24	5.18	5.9	2.13	2.53	2.31	2.24	2.52	1.65	14.92	12.92	15.07
Cluster-150946.1	HB-HD-ZIP	blue	5.19	4.53	5.23	2.31	1.23	1.6	2.21	2.44	1.34	14.69	13	12.37
Cluster-150946.5	HB-HD-ZIP	blue	4.81	4.73	3.94	1.37	1.43	1.2	1.8	1.65	1.26	10.35	10.11	10.36
Cluster-150946.7	HB-HD-ZIP	blue	4.22	6.03	2.81	0.74	1.38	1.44	0.69	2.24	2.1	7.73	7.61	9.63
Cluster-151703.0	Others	blue	14.66	14.79	14.88	13.26	12.94	14.22	8.38	9.47	9.03	20.97	21.29	21.89
Cluster-151798.1	NAC	blue	2.78	3.15	3.48	0.18	0	0	0.41	0.29	0.42	5.26	6.64	4.54
Cluster-151798.2	NAC	blue	31.24	30.63	28.56	1.79	2.4	1.02	3.21	2.44	3.56	68.24	70.86	63.7
Cluster-151798.3	NAC	blue	11.21	10.71	11.67	0.24	0.3	0.69	0.39	0.31	0.93	21.57	21.98	23.73
Cluster-151798.4	NAC	blue	2.8	2.48	2.99	0	0.16	0.21	0.51	0.22	0.49	20.68	24.59	21.9
Cluster-151798.6	NAC	blue	5.03	4.37	6.12	0	0.47	0.68	1.09	0.49	0.58	14.89	16.9	16.43
Cluster-151798.7	NAC	blue	3.54	1.1	1.76	0.33	0.18	0	0.08	0.4	0	21.29	22.29	23.55
Cluster-151798.9	NAC	blue	8.21	8.29	9.01	1.03	0.58	0.62	0.81	0.91	0.86	12.85	12.78	15.58
Cluster-152313.7	GRAS	blue	3.38	4.28	3.36	0.98	0.17	1.25	2.11	1.31	1.44	5.08	4.07	4.41
Cluster-152325.3	ULT	blue	12.92	12.51	11.43	10.35	9.99	10	14.29	14.98	15.67	28.96	30	30.29
Cluster-152399.9	MYB-related	blue	5.6	5.44	4.4	2.54	2.86	3.52	4.67	1.96	1.86	9.26	8.43	10.93
Cluster-16804.10	WRKY	blue	9.83	8.8	8.04	0.73	0.82	1.09	2.3	2.62	2.41	15.03	15.55	13.98
Cluster-20051.10	Others	blue	5.37	6.21	6.66	0.89	0.81	0.96	1.31	2.03	2.14	12.78	13.16	13.43
Cluster-20051.5	Others	blue	8.47	7	6.39	0.91	1.16	0.78	1.96	1.69	1.89	18	15.81	17.95
Cluster-24371.0	Tify	blue	10.03	7.56	9.57	0	0.89	0.49	7.22	3.37	3.72	16.79	15.77	25.19
Cluster-24371.8	Tify	blue	3.01	3.6	3.08	0.32	0.07	0.22	1.29	1.47	1.26	4.53	4.93	4.83
Cluster-25229.3	AP2/ERF-ERF	blue	121.32	127.05	127.46	47.36	48.97	49.34	64.82	66.51	64.18	166.18	163.35	167.27
Cluster-25229.5	AP2/ERF-ERF	blue	79.4	80.99	82.27	28.55	28.81	30.04	43.45	44.1	46.38	85.44	89.14	90.66
Cluster-25229.7	AP2/ERF-ERF	blue	38.78	42.92	42.02	16.58	17.76	16.82	28.75	28.47	27.58	66.53	65.05	71.27
Cluster-25255.6	TAZ	blue	4.32	4.02	3.94	0.11	0	0.21	0.25	0.35	0.58	20.35	19.6	21.18
Cluster-25838.2	Others	blue	5.62	3.28	2.57	1.43	0.51	1.08	1.42	1.03	0.43	5.78	4.36	5.8
Cluster-25838.5	Others	blue	10.26	2.87	2.22	1.62	0.1	4.38	0.14	1.27	1.36	7.28	5.6	7.29
Cluster-26240.7	TUB	blue	24.43	23.48	25.96	7.2	7.51	6.9	10.89	11.18	11.25	36.15	36.65	36.42
Cluster-26567.21851	IWS1	blue	19.03	17.79	27.02	17.42	15.65	16.48	19	24.72	20.21	32.47	26.79	31.03
Cluster-26567.22811	GRAS	blue	1.33	1.95	4.03	1.75	3.38	3.34	4.74	4.44	4.9	4.54	3.46	7.09
Cluster-27524.20	Jumonji	blue	5.13	4.2	5.16	1.23	2.99	1.61	1.27	2.15	2.01	6.97	4.46	6.78
Cluster-28578.12	C2H2	blue	16.05	13.21	11.74	6.92	7.07	5.65	10.32	12.38	9.11	27.93	25.74	29.22
Cluster-30298.20	SBP	blue	3.87	5.75	6.16	3.28	2.99	6.62	6.58	4.34	4.62	8.02	8.13	10.06
Cluster-30298.6	SBP	blue	36.32	35.48	31.71	15	15.24	13.89	24.79	23.9	24.98	33.57	33.34	33.93
Cluster-30298.7	SBP	blue	3.22	4.61	8.71	0.9	1.01	2.74	7.9	7.69	6.61	9.43	9.78	9.37
Cluster-3055.11	NAC	blue	9.63	7.97	9.25	9.95	7.56	8.72	19.25	20.31	21.64	53.56	55.15	55.18
Cluster-3055.30	NAC	blue	7.85	9.68	11.49	0.68	0.53	0	4.45	3.57	3.68	41.87	40.14	42.29
Cluster-3055.33	NAC	blue	1.31	2.78	2.31	0.09	0.1	0.2	1.34	0.79	0.79	6.31	7.38	6.35
Cluster-3055.35	NAC	blue	4.57	5.76	5.72	1.41	1.27	1.01	3.39	3.57	5.15	8.01	9.13	8.62
Cluster-34391.1	HB-HD-ZIP	blue	6.68	7.18	7.96	0	0.15	0.12	0.39	0.51	0.23	31.3	34.33	31.65
Cluster-34391.4	HB-HD-ZIP	blue	17.76	17.36	14.48	0.06	0.13	0	0.36	0.55	0.49	74.03	74.76	76.22
Cluster-34391.8	HB-HD-ZIP	blue	4.38	4.08	3.49	0	0.05	0	0.22	0.11	0.17	20.92	20.48	19.17
Cluster-36890.3	MYB-related	blue	3.66	1.29	5.24	5.27	7.18	3.49	3.69	3.18	2.92	8.71	8.84	7.1
Cluster-37656.7	GARP-G2-like	blue	10.32	12.18	11.56	6.96	6.55	8.49	10.57	10.15	10.63	18.37	17.99	18.63
Cluster-38773.10	TRAF	blue	3.02	2.83	2.72	1.96	1.61	2.01	6.01	4.74	5.4	6.09	5.75	5.57
Cluster-38773.18	TRAF	blue	74.07	65.42	50.22	23.2	19.23	17	83.69	81.76	75.71	124.34	127.51	115.02
Cluster-39853.10	bZIP	blue	36.89	29.4	31.5	3.97	5.88	5.33	15.15	10.91	9.04	39.1	36.43	44.36
Cluster-41992.6	NAC	blue	15.18	13.48	13.73	10.06	12.43	8.03	10.99	11.01	10.73	13.18	12.72	15.61
Cluster-43267.14	C3H	blue	4.67	3.09	2.89	1.21	1.31	0.92	2.51	3.03	2.79	6.53	5.17	4.2
Cluster-4657.12	WRKY	blue	10.37	8.73	8.44	2.83	4.24	2.31	6.38	5.14	4.7	12.51	12.58	12.89
Cluster-49236.1	Jumonji	blue	3.2	3.56	4.28	0	0	0.63	0.22	1.66	0.03	4.27	5.97	3.55
Cluster-49236.10	Jumonji	blue	6.64	7.47	7.02	8.33	8.6	8.85	9.18	9.01	11.48	10.44	10.02	11.63
Cluster-50951.7	HB-BELL	blue	9.31	11.19	9.4	4.62	5.72	4	7.43	6.2	5.2	9.28	10.02	8.33
Cluster-51367.10	C2H2	blue	13.15	13.46	13.13	5.09	5.47	5.32	11.13	17.91	13.96	25.27	29.31	24.89
Cluster-51367.15	C2H2	blue	255.09	251.37	225.88	107.98	129.28	105.02	257.48	229.6	267.79	635.41	727.11	684.28
Cluster-51367.9	C2H2	blue	25.89	25.88	24.33	8.65	9.28	8.59	33.8	34.02	31.23	85.79	90.73	91
Cluster-53413.71	Others	blue	2.78	0.91	0.17	0.91	0	0	4.92	3.52	2.11	4.31	1.85	4.57
Cluster-53723.5	AP2/ERF-ERF	blue	58.85	52.84	66.57	46.85	57.99	61.02	54.58	57.96	51.22	104.06	99.86	95.19
Cluster-53723.6	AP2/ERF-ERF	blue	70.75	73.86	75.44	54.2	59.08	62.65	57.54	62.48	57.46	95.64	93.9	100.02
Cluster-53828.2	BBR-BPC	blue	0	0	5.08	3.66	0.9	2.75	4.03	3.53	7.35	0.97	5.83	6.98
Cluster-54431.31	IWS1	blue	36.82	38.05	37.84	14.8	15.98	16.2	22.59	24.23	24	40.01	39.56	40.77
Cluster-55659.78	FAR1	blue	20.33	16.16	15.97	14.09	14.01	15.16	15.07	14.51	19.72	21.38	17.94	13.87
Cluster-58506.0	bHLH	blue	7.7	8.13	5.71	2.89	3.86	2.82	3.88	4.39	3.79	10.76	10.27	10.27
Cluster-58717.0	MYB-related	blue	23.2	16.37	19.18	17.43	8.69	5.03	13.64	19.25	13.78	41.2	53.93	53.16
Cluster-5887.11	GRAS	blue	6.24	5.5	5.67	2.69	2.16	2	6.8	4.48	8.24	8.49	7.46	9.44
Cluster-5887.13	GRAS	blue	7.71	8.7	9.72	4.59	5.61	4.9	7.28	7.74	5.55	7.69	9.78	8.63
Cluster-61707.1	C2H2	blue	2.61	3.04	2.55	0	0.12	0.51	0	0	0.44	8	12.63	10.79
Cluster-61707.2	C2H2	blue	3.27	2.82	2.66	0.39	0.36	0	0.4	0.33	0.43	34.77	30.48	33.78
Cluster-62321.11	AP2/ERF-ERF	blue	4.51	5.64	5.67	0.4	0.56	0.53	0.49	0.66	0.49	5.16	6.42	6.04
Cluster-62321.13	AP2/ERF-ERF	blue	34.78	35.27	30.88	3.4	4.58	3.7	9.09	9.13	8.4	111.26	105.17	102.94
Cluster-62321.14	AP2/ERF-ERF	blue	6.69	6.22	4.02	0.33	0.85	0	0.4	0	0.98	11.82	12.72	14.56
Cluster-62321.4	AP2/ERF-ERF	blue	4.13	7.16	7.3	0	0.3	0.2	0.37	0.52	0.58	9.83	9.72	8.69
Cluster-62321.5	AP2/ERF-ERF	blue	8.77	9.62	9.85	1.24	0.61	0.53	1.76	1.45	2.1	17.83	17.48	19.18
Cluster-62321.7	AP2/ERF-ERF	blue	11.25	7.82	6.79	0.58	0.27	0.42	1.31	0.83	1.96	10.5	9.39	8.54
Cluster-62321.8	AP2/ERF-ERF	blue	5.88	3.28	6.56	0.6	0.53	0.3	0.18	1.64	1.18	11.73	10.13	7.66
Cluster-6696.13	WRKY	blue	3.28	2.17	5.49	0.64	0.66	0.99	1.54	2.15	1.43	10.58	10.61	12.47
Cluster-6696.16	WRKY	blue	3.11	6.48	3.26	0.72	0.32	0.92	9.04	1.71	6.25	13.95	8.17	7.28
Cluster-6696.8	WRKY	blue	4.09	5.28	4.94	1.43	1.48	1.25	8.28	7.11	7.56	32.46	31.67	30.37
Cluster-6912.2	C2C2-GATA	blue	32.26	23.69	28.47	17.34	29.99	25.31	23.8	20.7	38.54	26.86	35.4	48.43
Cluster-69153.3	PHD	blue	2.93	0	0	1.14	0.33	1.86	3.65	0	3.45	0	4.14	2.97
Cluster-71811.1	WRKY	blue	2.51	0	0	0	0	0.66	2.52	1.9	1.53	3.07	3.17	3.49
Cluster-71811.9	WRKY	blue	4.21	6.44	4.24	2.67	3.29	3.04	2.2	3.34	2.94	8	7.06	8.2
Cluster-73214.2	C2H2	blue	6.91	7.06	8.07	5.49	5.04	5.31	9.02	8.09	7.98	10.33	8.9	9.64
Cluster-74886.0	MYB	blue	13.31	10.82	15.21	10.59	10.96	12.92	17.45	19.24	16.82	19.8	23.22	21.03
Cluster-76999.108	bZIP	blue	55.91	60.5	54.37	50.06	55.04	51.89	56.16	61.17	57.56	127.25	135.64	129.79
Cluster-7974.13	Others	blue	19.31	19.44	19.73	13.04	14.45	14.92	19.84	19.31	19.83	29.64	29.83	28.76
Cluster-79851.0	HSF	blue	6.93	6.7	8.38	0.56	0.53	0.87	1.95	1.53	1.4	20.29	16.41	19.43
Cluster-81854.33	bZIP	blue	8.38	4.68	4.2	0.92	2.18	1.13	3.2	2.84	1.68	14.94	11.36	10.32
Cluster-82298.8	HB-BELL	blue	28.06	28.31	27.5	13.46	13.92	13.68	21.07	22.79	22.53	46.62	45.67	47.7
Cluster-82382.5	NF-YC	blue	18.77	17.5	17.95	8.04	4.52	4.82	6.89	6.42	7.67	16.39	16.32	15.96
Cluster-86356.4	zf-HD	blue	6.53	6.54	3.7	0.99	0.58	1.2	0.56	0.51	0.67	4.44	5.18	5.25
Cluster-87518.6	bHLH	blue	27.6	31.39	44.6	8.39	4.87	7.71	10.26	7.05	16.23	54.15	40	40.16
Cluster-91770.4	GNAT	blue	9.3	9.92	10.61	5.61	5.96	5.97	7.62	8.47	9.87	11.67	10.67	12.17
Cluster-92976.0	TRAF	blue	29.19	16.61	18.98	1.2	1.12	1.05	1.14	1.34	1.34	21.64	24.61	22.08
Cluster-97480.9	WRKY	blue	30.35	30.5	15.66	11.66	13.66	7.35	26.82	25.14	25.52	37.45	52.7	55.68
Cluster-97953.10	NF-YA	blue	16.56	17.2	16.83	13.88	12.18	13.05	16	15.99	15.59	25.4	24.83	25.95
Cluster-98514.0	NAC	blue	67.81	58.02	55.09	3.31	1.47	2.29	26.77	27.9	22.86	301.78	292.5	304.92
Cluster-98514.1	NAC	blue	10.16	9.67	10.31	0	0.54	1.2	3.54	3.99	2.19	15.34	16.64	15.23
Cluster-100454.0	C3H	brown	11.35	12.93	13.33	10.19	9.79	11.39	8.73	9.85	9.07	4.06	4.47	4.97
Cluster-100669.8	GNAT	brown	21.31	19.19	25.78	18.77	16.46	19.55	16.12	17.06	17.87	8.22	9.96	9.57
Cluster-10103.8	mTERF	brown	4.42	5.02	5.7	0.81	4.64	5.07	3.24	0.87	2.03	0.48	5.68	0.42
Cluster-101462.2	bHLH	brown	16.85	17.4	17.62	13.91	14.35	15.93	6.97	10.27	11.2	2.24	3.13	3.1
Cluster-102151.3	TCP	brown	30.56	30.65	25.41	20.61	24.5	17.96	10.93	9.99	11.18	6.93	5.59	4.58
Cluster-103972.0	HB-WOX	brown	9.14	11.15	11.46	7.94	8.55	7.26	4.37	4.7	4.86	2.38	3.17	3.08
Cluster-105562.0	GeBP	brown	5.87	8.14	7.01	8.25	6.18	7.39	5.28	5.61	6.08	4.37	4.37	4.37
Cluster-106133.0	MYB-related	brown	21.17	20.17	21.17	12.56	14.95	12.5	8.57	9.34	10.7	7.36	6.62	7.39
Cluster-106636.1	AP2/ERF-ERF	brown	6.14	6.41	7.78	6.29	5.44	3.68	3.04	4.3	2.52	2.4	3.58	2.27
Cluster-107037.0	GRAS	brown	4.63	6.35	6.38	8.08	6.31	6.65	4.66	4.24	2.98	1.89	2.27	2.34
Cluster-107692.8	HB-HD-ZIP	brown	8.86	8.38	10.05	4.44	4.26	4.09	1.17	1.54	1.08	1.34	1.22	1.49
Cluster-108522.10	BBR-BPC	brown	16.31	12.15	13.66	9.04	8.59	9.29	8.22	8.24	6.46	5.37	4.15	6.21
Cluster-109000.1	LUG	brown	5.91	5.09	5.06	6.4	6.95	5.8	3.83	3.46	3.71	1.62	2.01	1.72
Cluster-110336.1	MADS-MIKC	brown	188.75	195.32	202.55	193.06	183.7	196.08	147.28	142.15	152.14	87.06	91.78	88.63
Cluster-110336.4	MADS-MIKC	brown	395.7	395.16	386.36	315.92	318.52	327.34	269.52	256.34	285.95	212.95	217.89	219.35
Cluster-110336.9	MADS-MIKC	brown	129.29	132.87	138.96	96.79	98.6	93.61	79.45	73	69.35	56.37	58.29	58.27
Cluster-111399.0	RWP-RK	brown	4.45	6.18	4.84	2.07	4.19	3.96	0.88	2.2	1.8	1.56	1.11	1.05
Cluster-111454.0	MYB-related	brown	31.67	31.34	32.02	35.75	35.86	36.54	23.92	25.51	24.64	14.21	14.09	14.27
Cluster-112203.0	bHLH	brown	15.55	13.58	14.96	19.33	18.65	20.35	7.96	7.17	7.04	2.57	2.12	2.74
Cluster-112700.1	GNAT	brown	4.91	4.76	4.11	4.28	4.41	4.64	2.17	2.12	1.48	0.07	0.04	0.07
Cluster-112721.832	zf-HD	brown	8.87	6.37	10.02	6.4	5.33	4.57	3.49	4.53	6.64	1.88	1.69	2.94
Cluster-112721.837	zf-HD	brown	23.67	20.52	18.76	8.47	8.05	7.83	8.41	2.12	1.01	3.58	3.14	1.85
Cluster-113316.7	TCP	brown	27.46	29.34	25.19	18.72	20.51	18.6	12.27	13.09	12.19	5.23	4.93	4.74
Cluster-113412.11	HB-HD-ZIP	brown	5.5	4.56	5.67	5.52	5.11	5.58	3.95	3.36	3.87	1.79	2.03	1.96
Cluster-113428.0	Whirly	brown	5.62	6.84	6.7	6.22	5.6	7.92	1.93	2.89	2.5	0.85	1.02	0.88
Cluster-115476.1	PHD	brown	4.14	4.62	2.35	4.22	2.7	4.95	1.57	3.37	1.08	1.2	0.94	0.82
Cluster-115539.1	Trihelix	brown	14.4	11.17	5.9	10.13	9.28	7.48	9.51	8.35	6.03	3.47	2.7	1.95
Cluster-116993.0	GRF	brown	3.54	3.56	3.14	2.78	2.13	2.09	0.53	0.82	0.57	0.06	0.06	0
Cluster-117658.0	C3H	brown	16.09	17.12	17.43	9.76	10.87	10.12	7.69	7.37	6.97	3.97	2.8	3.34
Cluster-118106.0	B3	brown	13.02	15.44	13.87	16.48	13.27	15.48	10.84	10.64	12.74	4.7	4.65	4.36
Cluster-118192.4	Others	brown	57.61	61.04	64.61	40.75	43.49	44.13	42.77	41.14	40.33	31.37	25.98	27.71
Cluster-118192.7	Others	brown	4.35	0	3.13	2.66	2.63	1.27	0.35	0	0	0	0	0
Cluster-119908.2	Alfin-like	brown	6.43	7.19	7.18	5.15	5.39	6.16	3.96	4.2	4.73	1.88	2.42	2.14
Cluster-120114.2	B3-ARF	brown	4.06	5.18	4.55	3.98	4.37	4.43	2.94	2.5	2.9	1.22	0.88	0.74
Cluster-120114.5	B3-ARF	brown	27.37	27.98	27.49	21.22	19.81	19.39	15.88	18.51	16.45	6.52	6.39	7.4
Cluster-120114.6	B3-ARF	brown	6.16	7.26	6.68	5.54	3.88	4.82	4.31	4.61	3.68	1.59	1.41	1.43
Cluster-120515.7	Whirly	brown	3.44	4.37	4.14	4.43	4.96	7.77	0.94	1.11	1.87	0.43	0.38	0.92
Cluster-120569.0	MYB-related	brown	4.39	3.3	4.02	5.93	4.99	4.07	0.99	0.7	0.71	0.55	0.93	0.54
Cluster-121217.3	bHLH	brown	3.14	3.23	3.04	2.77	2.72	3.01	0.65	0.82	0.94	0.49	0.42	0.22
Cluster-121217.4	bHLH	brown	11.07	10.31	9.93	9.47	10.94	11.2	3.14	3.73	2.3	3.15	2.81	2.96
Cluster-122958.0	Trihelix	brown	13.14	13.78	11.27	9.89	11.63	10.04	7.01	6.39	5.55	4.5	2.89	3.85
Cluster-123905.0	RWP-RK	brown	4.07	5.03	5.61	5.93	4.53	5.45	4.18	2.8	3.18	2.19	0.99	2.26
Cluster-123905.4	RWP-RK	brown	5.66	6.61	5.73	3.23	5.11	4.66	3.41	2.82	2.89	1.21	2.16	1.74
Cluster-124266.0	AUX/IAA	brown	43.99	41.85	40.75	54.81	57.7	60.19	21.55	23.42	22.17	2.5	2.36	2.28
Cluster-124736.1	bZIP	brown	11.61	12.11	13.42	13.98	13.73	12.9	8.25	8.46	7.81	3.32	3.99	3.14
Cluster-124736.5	bZIP	brown	21.51	20.02	20.59	19.03	21.02	17.43	11.79	10.33	13.78	6.8	6.31	6.84
Cluster-124921.1	AP2/ERF-ERF	brown	10.31	12.17	11.89	5.92	4.29	5.5	4.33	3.56	4.53	2.25	0.79	1.08
Cluster-125066.3	MADS-MIKC	brown	25.79	29.42	25.12	25.58	27.67	25.32	3.44	2.73	3.17	0.1	0.09	0
Cluster-125066.4	MADS-MIKC	brown	168.4	161.4	172.99	253.92	252.31	258.52	45.55	42.21	43.26	0.65	0.78	0.64
Cluster-125101.2	B3	brown	9.04	9.54	9.91	7.4	8.58	6.76	2.42	3.82	3.32	1.1	1.32	0.98
Cluster-125101.7	B3	brown	6.23	4.75	3.92	4.35	3.28	3.67	2.01	1.69	1.39	0.62	1.22	0.77
Cluster-125228.0	Others	brown	4.16	4.67	4.37	3.27	2.7	2.55	1.53	1.66	1.36	0.67	0.56	0.7
Cluster-125249.10	NAC	brown	133.3	137.6	118.19	57.54	57.54	57.18	24.97	21.73	21.05	6.95	7.77	10.03
Cluster-125249.2	NAC	brown	16.63	19.03	18.01	8.52	10.75	8.23	4.64	4.24	4.83	3.72	2.92	2.17
Cluster-125656.1	TCP	brown	8.89	7.98	8.34	7.81	5.97	7.27	5.59	5.98	6.3	4.11	4.64	4.93
Cluster-128090.13	BBR-BPC	brown	18.83	20.16	21.35	12.58	13.9	14.41	13.06	11.78	13.21	5.21	4.29	3.48
Cluster-128292.0	Alfin-like	brown	14.62	14.45	16.12	7.45	9.46	8.16	4.18	3.77	3.57	3.69	2.92	3.37
Cluster-129562.0	AP2/ERF-ERF	brown	6.96	7.12	6.06	4.51	4.32	4.1	2.38	1.92	2.25	1.21	1.19	0.96
Cluster-130166.3	MYB-related	brown	12.44	11.43	12.4	8.59	9.73	9.62	5.21	1.7	4.93	7.17	6.05	4.66
Cluster-130578.0	CPP	brown	3.75	3.87	3.18	4.25	4.88	4.54	1.02	1.19	1.01	1.88	1.62	1.69
Cluster-131983.3	PHD	brown	6.21	9.29	6.01	7.76	7.05	9.18	4.7	4.1	4.34	2.55	4.04	3.16
Cluster-133857.0	AP2/ERF-ERF	brown	34.15	28.42	28.88	16.8	19.16	16.39	12.55	14.3	14.69	7.35	5.5	5.27
Cluster-133857.2	AP2/ERF-ERF	brown	3.27	5	5.1	3.28	0.66	1.61	0	0	1.66	0.59	0	1.32
Cluster-134688.0	Others	brown	22.54	20.36	17.34	19.12	17	15.07	6.07	4.4	5.07	0.88	1.54	1.79
Cluster-134694.0	MYB-related	brown	7.4	9.02	9.44	6.09	5.13	6.7	4.22	3.75	6.72	3.53	3.99	4.05
Cluster-135160.3	C2H2	brown	20.45	25.86	18.43	14.85	15.74	16	9.19	10.94	11.31	7.41	6.13	4.51
Cluster-13577.4	TCP	brown	13.03	12.85	11.05	15.8	15.25	14.74	7.24	6.38	5.67	0.94	0.86	0.83
Cluster-136650.1	Others	brown	26.06	26.43	24.48	24.4	26.67	21.18	19.6	18.11	14.54	11.99	13.81	13.7
Cluster-136650.11	Others	brown	91.62	90.68	81.74	76.52	83.61	86.6	63.47	62.88	66.67	38.46	45.73	39.73
Cluster-136947.5	GeBP	brown	9.69	7.64	7.32	5.49	4.36	4.96	3.75	4.97	5.15	1.82	2.73	1.33
Cluster-136947.7	GeBP	brown	21.98	19.63	32.92	8.16	14.24	13.08	7.34	14.9	0	7.67	4.77	8.73
Cluster-137062.3	HMG	brown	13.13	11.49	12.89	8.83	10.48	9.38	7.9	8.45	8.77	6.85	7.98	6.28
Cluster-137062.4	HMG	brown	20.06	22.94	20.94	17.22	16.7	17.54	13.2	15.34	13.63	13.33	17.39	12.66
Cluster-137237.0	C2H2	brown	9.03	9.36	9.06	6.26	5.71	8.02	5.26	5.13	5.87	4.56	4.32	4.6
Cluster-137309.27	C2C2-GATA	brown	37.38	33.53	30.27	23.68	20.94	23.19	11.4	8.68	10.11	2.66	3.87	2.47
Cluster-137370.0	SET	brown	13.5	13.56	13.23	9.61	11.01	11.26	7.82	7.65	8.47	8.39	6.53	6.9
Cluster-137774.0	WRKY	brown	11.47	11.11	10.94	12.44	12.01	10.8	8.17	8.21	9.09	2.68	2.28	3.18
Cluster-137774.2	WRKY	brown	37.28	43.59	33.03	34.56	31.29	55.5	25.77	39.07	30.33	12.45	16.04	10.58
Cluster-137803.3	Trihelix	brown	4.48	4.42	5.15	3.89	3.81	3.98	2.05	2.81	1.58	0.85	1.05	0.92
Cluster-138492.1	MYB-related	brown	3.16	3	3.12	2.8	1.75	3.09	0.51	0.52	0	0.3	0.45	0.24
Cluster-138492.3	MYB-related	brown	3.1	3.06	3.18	4.59	3.04	3.68	0.56	0.79	0.98	0.25	0.2	0.1
Cluster-139008.3	C3H	brown	6.65	5.74	5.98	5.63	5.51	7.04	1.94	3.59	1.89	1.74	2.01	1.61
Cluster-139008.6	C3H	brown	18.98	18.42	18.32	13.49	15.05	12.03	13.04	12.23	13.23	10.27	11.16	11.26
Cluster-139008.9	C3H	brown	10.16	10.88	9.1	10.91	8.98	10.57	7.3	5.35	7.74	5.84	4.46	4.1
Cluster-139119.0	B3	brown	17.33	16.53	19.94	17.55	18.61	15.35	15.38	14.97	12.95	4.99	7.55	10.54
Cluster-139173.0	Coactivator p15	brown	10.6	10.15	10.8	9.67	6.74	7.64	8.87	5.46	5.9	5.85	5.95	7.44
Cluster-139173.2	Coactivator p15	brown	3.07	6.31	5.15	6.55	3.95	3.32	3.35	4.42	2.67	1.47	1.12	1.32
Cluster-139173.3	Coactivator p15	brown	12.09	7.41	10.99	8.4	9.11	10.32	6.48	9.13	10.86	3.61	5.51	7.81
Cluster-139790.2	B3-ARF	brown	8.93	9.69	9.81	6.89	8.03	8.32	6.77	5.33	7.45	2.85	2.86	3.65
Cluster-139790.4	B3-ARF	brown	5.03	4.88	4.31	4.14	2.28	2.81	1.96	1.57	2.28	1.33	1.19	1.09
Cluster-139790.9	B3	brown	12.1	11.48	11.16	10.55	8.69	9.96	6.96	8.22	7.15	4.48	4.28	4.54
Cluster-140336.3	HMG	brown	4.46	4.14	5.15	2.96	3.37	4.1	1.74	1.84	2.75	0.5	0.41	0
Cluster-140336.4	HMG	brown	5.59	3.62	5.46	3.15	2.99	5.09	3.36	1.83	1.95	0.28	0.93	0.61
Cluster-140716.0	MADS-M-type	brown	8.82	11.12	4.92	8.58	7.39	9.34	7.38	6.83	4.89	5.43	6.24	6.68
Cluster-140716.8	MADS-MIKC	brown	38.52	39.28	41.97	34.58	41.86	42.13	32.81	34	34.52	35.01	34.88	34.45
Cluster-140764.0	C2C2-GATA	brown	61.89	59.08	63.14	46.51	48.76	44.4	40.83	40.66	38.89	26.67	27.72	26.75
Cluster-141715.4	IWS1	brown	22.22	20.25	21.23	19.17	25.99	22.79	17.51	20.68	15.04	14.04	19.22	16.49
Cluster-141871.0	MADS-MIKC	brown	123.33	112.22	129.99	84.89	87.13	86.43	79.02	74.95	91.98	63.16	66.12	70.36
Cluster-141921.6	MADS-MIKC	brown	80.53	96.06	94.69	38.55	37.44	39.84	22.26	25.4	24.94	2.19	3.18	3.04
Cluster-141982.0	Jumonji	brown	8.09	7.06	6.34	6.93	7.35	6.63	3.65	3.78	3.27	2.16	2.02	2.09
Cluster-142315.13	MBF1	brown	21.99	19.71	19.27	14.14	15.19	17.72	12.95	15.46	13.96	12.94	12.28	15.34
Cluster-142315.3	MBF1	brown	53.54	56.92	54.91	41.67	42.11	42.99	36.7	29.2	32.18	31.22	40.98	34.94
Cluster-142442.0	Others	brown	7	6.35	6.52	6.87	7.11	5.53	3.35	3.17	3.49	0.15	0.11	0.09
Cluster-142442.7	Others	brown	3.53	5.45	5.88	4.03	3.87	4.76	2.24	1.53	2.07	0	0.14	0
Cluster-142508.2	SWI/SNF-BAF60b	brown	23.34	23.34	21.11	20.37	17.02	18.48	21.09	15.65	16.77	15	16.56	15.4
Cluster-142508.8	SWI/SNF-BAF60b	brown	21.2	22.81	21.73	13.68	17.15	14.17	13.4	13.32	14	9.36	10.27	11.53
Cluster-142508.9	SWI/SNF-BAF60b	brown	11.66	13.92	12.47	10.43	9.23	9.45	7.72	6.02	6.47	5.42	7.14	5.51
Cluster-142752.2	HB-HD-ZIP	brown	4.31	5.25	5.85	4.72	4.22	4.31	2.04	2.41	2.43	1.17	0.64	0.93
Cluster-143502.0	GRAS	brown	8.07	7.48	9.5	4.28	3.87	4.76	1.85	3.48	2.21	0.82	0.91	2.59
Cluster-143742.3	SET	brown	4.7	3.43	3.76	3.01	3.77	3.42	2.04	1.24	3.93	0.65	0.59	1.18
Cluster-143839.0	SBP	brown	4.36	3.77	3.78	5.16	4.66	4.8	0.59	0.56	1.09	0.14	0.06	0.06
Cluster-144088.0	C3H	brown	66	65.66	62.34	43.22	41.54	43.06	27.14	29.11	26.13	12.56	11.97	13.06
Cluster-145069.11	AP2/ERF-ERF	brown	12.32	10.52	9.2	8.78	9.75	7.59	9.16	7.94	6	5.41	4.67	5.23
Cluster-145069.12	AP2/ERF-ERF	brown	7.03	9.25	7.64	8.02	7.4	8.48	4.77	5.22	5.42	2.44	3.65	4.11
Cluster-145069.2	AP2/ERF-ERF	brown	6.81	6.43	7.43	6.56	5.8	4.79	3.56	2.44	4.29	1.96	1.86	2
Cluster-145942.3	C3H	brown	6.77	6.04	6.04	3.92	5.04	6.66	3.68	4.31	3.18	1.98	2.89	3.75
Cluster-145942.7	C3H	brown	6.92	6.57	5.52	2.02	6.58	5.85	1.69	2.71	2.11	1.69	1.02	2.27
Cluster-146609.3	SET	brown	6.71	4.9	5.39	4.31	3.46	3.07	2.4	2.07	3.38	0.45	1.59	1.8
Cluster-146651.5	FAR1	brown	11.99	11.67	12.44	9.88	9.81	14.78	8.43	8.75	9.58	6.91	6.05	7.92
Cluster-14704.1	Coactivator p15	brown	46.77	46.16	41.67	27.97	30.02	26.91	15.23	11.12	11.7	5.65	5.82	6.23
Cluster-147503.1	C2C2-GATA	brown	10.73	8.63	10.63	9.93	12.08	11.18	6.69	5.46	4.73	0.13	0.12	0.09
Cluster-147803.0	AP2/ERF-AP2	brown	8.4	9.81	4.85	5.13	3.47	2.73	1.61	1.23	0.66	0.21	0.53	0.47
Cluster-149449.6	C2H2	brown	23.96	22.25	23.29	20.7	22.66	20.27	20.44	20.04	22.08	15.49	15.54	19.38
Cluster-150508.2	HRT	brown	9.41	8.49	10.09	7.81	10.15	10.13	6.93	7.89	7.2	5.66	4.13	5.03
Cluster-150648.28	SNF2	brown	5.19	6.03	5.97	4.61	2.87	3.82	4.42	1.39	0.9	0.93	1.68	1.31
Cluster-150648.34	SNF2	brown	6.43	14.11	8.01	10.92	9.63	9.98	5.58	5.96	7.36	6.1	3.61	4.47
Cluster-152471.1	Others	brown	7.53	9.96	10	5.49	7.79	6.96	4.39	4.9	5.68	1.14	0	1.51
Cluster-15320.14	TUB	brown	7.65	6.02	6.48	5.63	6.68	5.07	2.17	3.83	2.66	1.49	0	1.07
Cluster-22500.12	Tify	brown	85.4	78.18	77.21	80.23	73.7	73.05	70.89	69.28	64.76	54.29	53.56	52.59
Cluster-22500.5	Tify	brown	180.28	179.52	177.2	165.1	151.67	154.2	149.78	152.37	148.89	108.02	108.97	107.55
Cluster-23245.5	MYB	brown	11.21	9.53	8.34	7.76	7.45	5.54	2.88	3.05	2.58	4.7	4.49	3.52
Cluster-24385.1	bZIP	brown	7.39	9.28	4.58	3.1	6.36	4.44	4.79	7.5	5.18	2.73	1.08	2.84
Cluster-24385.9	bZIP	brown	13.08	14.32	14.73	11.1	11.35	10.21	8.69	9.17	9.86	2.2	2.63	3.24
Cluster-26567.12813	B3-ARF	brown	38.57	36.04	40.54	30.63	29.86	30.57	20.31	22.8	23.21	24.18	22.9	23.63
Cluster-26567.16254	HB-HD-ZIP	brown	8.16	5.7	5.88	6.66	7.07	7.01	3.41	3.87	3.04	1.37	0.91	1.55
Cluster-26567.16303	NAC	brown	18.09	15.63	17.5	17.39	16.08	15.44	6.89	7.01	7.23	4.57	3.98	3.89
Cluster-26567.17699	PHD	brown	17.44	16.84	19.27	16.98	18.79	14.82	9.14	9.52	9.89	4.92	7.14	5.68
Cluster-26567.17701	PHD	brown	4.48	5.46	4.98	3.9	5.03	3.59	3.55	2.04	1.69	1.26	1.77	1.46
Cluster-26567.26861	GNAT	brown	8.94	8.48	8.8	6.98	7.41	7.42	5.48	7.35	5.99	2.99	3.57	3.79
Cluster-26567.26863	GNAT	brown	8.77	7.39	9.9	8.82	9.49	11.92	6.78	3.92	4.48	3.22	2.72	2.46
Cluster-28408.15	NAC	brown	9.24	7.57	8.21	9.97	9.97	8.02	5.06	4.66	3.79	3.83	3.11	3.61
Cluster-28408.20	NAC	brown	3.96	3.7	4.02	4.72	4.48	5.51	2.81	1.77	2.09	1.06	1.22	1
Cluster-28640.12	AUX/IAA	brown	15.14	10.3	8.64	12.7	6.68	4.43	0	1.42	0.01	2.38	2.11	4.1
Cluster-30351.1	OFP	brown	6.46	6.76	5	3.5	3.91	2.52	3.05	2.58	2.53	0.72	1.27	0.68
Cluster-3169.53	C2H2	brown	6.83	5.24	7.01	6.01	6.14	7.05	2.54	3.41	2.79	1.88	1.26	1.3
Cluster-3169.54	C2H2	brown	76.88	78.59	83.37	66.6	64.73	83.49	34.23	38.35	28.77	12.56	13.69	14.03
Cluster-3169.55	C2H2	brown	20.71	26.83	29.67	18.39	16.64	19.61	7.51	9.02	12.46	4.43	0.81	1.57
Cluster-31953.56	HB-other	brown	11.02	11.31	7.56	9.26	8.11	10.23	9.26	8.61	10.16	7.24	7.74	7.1
Cluster-35862.21	PHD	brown	10.49	12.45	8.59	4.64	7.13	5.38	2.76	7.3	3.79	4.07	2.89	5.02
Cluster-41445.7	MADS-M-type	brown	12.17	10.63	10.76	9.15	9.33	8.34	5.38	4.42	5.42	2.26	2.91	2.13
Cluster-41943.8	C3H	brown	6.27	6.62	6.78	6.04	6.25	6.31	4.52	4.6	4.27	2.27	2.24	2.41
Cluster-43693.0	C3H	brown	9.39	9.4	9.52	8.37	8.84	6.74	3.99	3.85	4.31	2.36	4.69	2.23
Cluster-48232.75	Others	brown	3.97	3.16	3.86	3.72	3.74	4.11	1.64	1.51	1.68	0.18	0.06	0.09
Cluster-52725.10	NAC	brown	11.13	11.6	11.13	8.92	9.32	9.18	8.78	9.22	8.53	6.66	5.48	6.32
Cluster-52972.1	PHD	brown	6.4	7.3	8.58	6.33	7.17	7.8	3.82	3.79	7.39	5.42	4.79	5.77
Cluster-55659.71	C3H	brown	6.44	6.31	6.25	5.35	6.22	3.06	3.58	3.09	4.62	2.19	2.1	1.68
Cluster-57274.12	C2C2-Dof	brown	8.69	3.71	4.08	5.59	5.9	1.73	3.88	3.36	1.97	1.09	0.86	1.21
Cluster-57960.6	PHD	brown	18	16.95	16.89	17.29	17.41	15.76	14.29	16.66	14.33	13.9	11.94	12.38
Cluster-58686.2	SET	brown	7.41	6.67	6.3	5.14	3.88	5.42	2.36	3.53	3.1	2.64	2.17	2.93
Cluster-60007.0	MYB	brown	5.52	5.52	6.16	3.77	4.41	4.89	3.71	2.19	3.71	2.5	2.16	2.3
Cluster-61150.10	HB-other	brown	8.57	9.18	6.87	6.64	6.09	7.45	5.26	5	0	0	1.67	2.3
Cluster-61150.11	HB-other	brown	5.01	5.72	3.98	3.03	5.17	4.57	2.64	3.22	2.45	2.02	1.24	1.31
Cluster-61150.15	HB-other	brown	12.9	11.33	10.16	11.74	9.58	8.99	7.27	7.51	6.2	2.4	3.16	4.35
Cluster-61150.20	HB-other	brown	32.45	31.47	28.02	18.52	17.94	14.58	10.77	11.33	10.64	5.51	4.94	5.24
Cluster-61150.22	HB-other	brown	52.6	49.75	51	35.78	36.59	35.63	21.44	20.89	20.6	10.78	11.85	10.28
Cluster-61150.24	HB-other	brown	5.33	4.86	5.05	4.18	3.43	3.15	2.61	2.91	2.53	1.21	0.6	1.43
Cluster-61150.25	HB-other	brown	83.22	102.22	94.54	68.2	38.64	65.9	27.99	39.25	35.72	30.68	25.82	16.76
Cluster-61150.6	HB-other	brown	25.62	26.69	25.53	19.49	19.03	18.1	11.78	10.9	10.9	6.74	7.86	6.89
Cluster-66433.18	GNAT	brown	26.32	29.1	30.14	25.95	21.91	25.1	19.61	21.2	18.45	16.81	17.99	17.71
Cluster-66804.6	RB	brown	17.13	17.48	16.98	11.83	11.27	12.73	7.33	9.42	7.15	2.06	4.29	4.32
Cluster-66804.7	RB	brown	51.7	52.62	59.81	33.14	25.9	42.15	26.13	26.45	31.74	17.15	26.93	16.46
Cluster-67788.0	SBP	brown	21	19.44	17.95	13.93	13.52	12.98	8.64	9.1	8.75	3.16	3.38	3.77
Cluster-67788.1	SBP	brown	15.43	13.25	13.44	13.14	11.47	10.14	6.4	9.39	8.03	4.46	3.22	3.09
Cluster-7187.10	GARP-ARR-B	brown	46.09	62.91	54.03	35.51	49.46	38.51	42.09	42.41	32.61	20.25	20.73	26.97
Cluster-73657.12	S1Fa-like	brown	14.59	15.14	19.17	17.46	19.47	21.68	11.68	12.68	12.57	8.23	8.84	9.97
Cluster-73657.5	S1Fa-like	brown	36.78	39.7	42.84	35.43	36.25	38.13	27.09	28.21	25.7	17.58	19.31	17.97
Cluster-73657.7	S1Fa-like	brown	8.11	9.26	10.27	7.62	10.91	9.94	5.86	5.78	5.53	3.87	3.45	3.24
Cluster-73657.8	S1Fa-like	brown	22.51	20.57	20.93	22.43	21.92	20.66	13.48	14.92	13.17	10.02	9.8	11.11
Cluster-74692.1	C3H	brown	9.51	8.6	7.33	5.31	6.75	7.9	5.36	5.67	4.23	3.32	2.01	2.68
Cluster-74692.5	C3H	brown	14.45	12.02	13.73	15.15	10.54	8.75	12.28	8.57	14.05	9.84	10.08	8.71
Cluster-74692.7	C3H	brown	39.59	38.31	39.07	26.1	31.29	34	26.88	30.11	25.98	17.25	17.29	19.21
Cluster-76900.11	HB-HD-ZIP	brown	6.82	8.14	6.8	4.08	4.08	4.68	0.49	1.04	0.64	0	0	0.1
Cluster-76900.4	HB-HD-ZIP	brown	3.34	2.82	2.93	2.77	1.92	2.34	0.49	0.71	0.67	0	0	0.12
Cluster-7821.2	HB-BELL	brown	17.32	17.7	17.64	14.33	14.9	15.34	12.99	11.93	13.28	10.34	9.66	8.74
Cluster-79261.0	C3H	brown	5.28	5.48	3.03	2.86	2.03	1.35	1.73	1.18	1.32	0.28	0	0.19
Cluster-81110.0	C2H2	brown	4.98	4.9	5.06	5.82	6.21	6.57	0.76	0.81	0.98	0.24	0.11	0.09
Cluster-81347.1	B3	brown	15.15	12.73	15.9	12.08	11.77	11.63	10.14	8.43	8.82	5.02	4.37	4.92
Cluster-84912.8	C2H2	brown	87.75	79.06	75.6	79.05	78.21	81.16	61.12	62.56	71.96	53.44	58.12	59.67
Cluster-89176.2	C2C2-LSD	brown	14.45	13.39	16.8	5.16	5.22	5.71	0.54	0.28	0.52	0	0	0.05
Cluster-8975.12	Alfin-like	brown	73.7	62.17	75.95	63.8	61.56	54.79	60.56	69.47	54.82	51.21	50.34	49.02
Cluster-8975.17	Alfin-like	brown	32.16	33.99	31.42	23.69	27.92	28.87	21.79	23.63	23.87	17.78	21.78	21.71
Cluster-90413.2	SET	brown	6.17	6.02	6.66	6.57	7.31	6.81	4.97	4.58	4.84	1.87	2.44	2.08
Cluster-101342.2	bZIP	black	2.07	2.17	1.95	5.35	4.87	4.26	5.99	5.25	5.77	3.66	3.15	3.48
Cluster-112726.10	MYB	black	2.45	1.64	1.52	6.64	5.4	5.57	7	7.02	6.77	7.88	7.96	9.35
Cluster-114972.24	WRKY	black	4.02	6.27	5.28	12.96	14.36	16.86	14.83	15.75	14.93	10.6	9.86	10.01
Cluster-116182.50	C3H	black	5.19	7.21	5.76	12.3	6.26	13.57	12.28	12.66	13.36	12.13	12.71	10.4
Cluster-127727.1	TRAF	black	0.59	0.85	0.47	5.44	4.98	4.83	7.33	6.29	6.59	5.98	6.02	5.46
Cluster-128048.0	Tify	black	3.02	4.83	2.67	6.79	4.87	5.73	3.51	7.89	6.11	5.81	6.14	5.55
Cluster-129515.4	WRKY	black	4.62	4.69	4.28	41.72	38.52	39.39	35.66	39.27	36.37	38.83	36.76	39.17
Cluster-129960.1	HB-other	black	4.02	3.6	4.19	11.54	11.35	11.74	7.18	9.61	9.99	11.03	11.21	13.11
Cluster-130742.13	GRAS	black	5.45	4.86	4.87	21.52	20.42	17.97	29.1	28.04	27.74	27.76	27.91	27.85
Cluster-130967.1	AP2/ERF-ERF	black	2.91	0.49	2.04	5.16	5.27	1.49	4.68	4.66	2.83	5.85	4.57	3.62
Cluster-135559.1	AP2/ERF-ERF	black	12.21	13.09	13.18	111.55	114.33	101.09	133.5	127.63	125.87	44.57	49.39	52.49
Cluster-139963.2	bZIP	black	18.71	18.06	16.9	25.14	21.02	22.08	23.09	24.25	22.89	22.6	26.43	24.08
Cluster-141467.1	TRAF	black	1.41	1.4	3.3	8.06	5.24	6.77	6.28	9.03	5.19	7.84	6.28	7.36
Cluster-141467.4	TRAF	black	11.23	12.51	11.98	20.07	23.52	23.23	30.6	25.3	27.48	31.26	34.11	30.86
Cluster-14165.7	bZIP	black	6.75	10.86	7.6	12.89	8.37	12.15	15.41	7.9	10.87	8.24	14.88	13.73
Cluster-19266.3	VOZ	black	7.26	6.92	6.71	13.45	13.45	14.65	15.8	15.13	16.24	19.67	19.5	20.77
Cluster-20702.27	Jumonji	black	1.55	2.13	2.02	8.92	9.54	12.22	12.39	12.58	12.07	5.99	6.39	9.79
Cluster-21817.13	NAC	black	6.43	2.21	3.8	15.51	12.63	9.13	8.5	12.86	11.74	18.29	6.15	12.83
Cluster-21817.6	NAC	black	3.96	3.55	3.36	10.32	8.92	7.95	8.41	8.72	8.94	11.53	13.08	11.28
Cluster-31505.12	B3	black	0.03	6.9	0	6.39	6.01	5.7	2.84	7.01	5.57	5.43	7.88	7.93
Cluster-8335.4	C2H2	black	8.64	3.68	5.95	17.55	21.44	18.73	19.34	16.38	16.16	29.24	33.11	29.84
Cluster-98515.3	GRAS	black	7.78	4.56	11.59	45.05	50.75	57.5	63.27	74.61	67.2	72.8	67.76	80.76

## Sheet: Table S10
Index	Class	RT	Equation	r	Weighting	LLOQ	ULOQ
Anthocyanidin_05	Cyanidin	10.37	y = 1.42967e5 x + 23953.76856	0.99900	1 / x	2	5000
Anthocyanidin_01	Cyanidin	11.51	y = 3.62073e4 x + 4600.17059	0.99612	1 / x	N/A	N/A
Anthocyanidin_07	Cyanidin	11.75	y = 3.62073e4 x + 4600.17059	0.99612	1 / x	N/A	N/A
Anthocyanidin_06	Cyanidin	12.71	y = 3.62073e4 x + 4600.17059	0.99612	1 / x	N/A	N/A
Anthocyanidin_04	Cyanidin	5.57	y = 2978.10421 x - 67.15745	0.99777	1 / x	5	5000
Anthocyanidin_13	Cyanidin	5.62	y = 3.62073e4 x + 4600.17059	0.99612	1 / x	N/A	N/A
Anthocyanidin_17	Cyanidin	5.78	y = 4.31818e4 x + 3060.27238	0.99645	1 / x	5	5000
Anthocyanidin_15	Cyanidin	7.05	y = 1.20771e5 x + 17796.48031	0.99806	1 / x	1	5000
Anthocyanidin_10	Cyanidin	7.09	y = 5424.31085 x + 1862.34714	0.99881	1 / x	5	5000
Anthocyanidin_11	Cyanidin	7.61	y = 24886.49536 x + 3198.12621	0.99894	1 / x	5	5000
Anthocyanidin_14	Cyanidin	7.73	y = 1.48961e5 x + 24858.87700	0.99784	1 / x	1	5000
Anthocyanidin_08	Cyanidin	8.04	y = 2.06939e5 x + 8.27387e4	0.99727	1 / x	2	5000
Anthocyanidin_12	Cyanidin	8.21	y = 3.62073e4 x + 4600.17059	0.99612	1 / x	N/A	N/A
Anthocyanidin_16	Cyanidin	9.81	y = 1.42881e5 x + 3.33496e4	0.99885	1 / x	5	5000
Anthocyanidin_02	Cyanidin	-	y = 3.62073e4 x + 4600.17059	0.99612	1 / x	N/A	N/A
Anthocyanidin_03	Cyanidin	-	y = 3.62073e4 x + 4600.17059	0.99612	1 / x	N/A	N/A
Anthocyanidin_09	Cyanidin	-	y = 3.62073e4 x + 4600.17059	0.99612	1 / x	N/A	N/A
Anthocyanidin_20	Delphinidin	10.95	y = 3.62073e4 x + 4600.17059	0.99612	1 / x	N/A	N/A
Anthocyanidin_33	Delphinidin	4.39	y = 3.03297e4 x + 0.01658	0.99674	1 / x	5	5000
Anthocyanidin_19	Delphinidin	4.53	y = 3.62073e4 x + 4600.17059	0.99612	1 / x	10	5000
Anthocyanidin_18	Delphinidin	5.15	y = 3.62073e4 x + 4600.17059	0.99612	1 / x	N/A	N/A
Anthocyanidin_31	Delphinidin	6.18	y = 3.62073e4 x + 4600.17059	0.99612	1 / x	N/A	N/A
Anthocyanidin_26	Delphinidin	6.19	y = 1.32162e5 x - 5432.25388	0.99888	1 / x	5	5000
Anthocyanidin_30	Delphinidin	6.52	y = 1.19717e5 x + 1072.93414	0.99865	1 / x	2	5000
Anthocyanidin_27	Delphinidin	6.62	y = 1.46670e5 x - 23591.00081	0.99872	1 / x	5	5000
Anthocyanidin_25	Delphinidin	7.12	y = 3.62073e4 x + 4600.17059	0.99612	1 / x	N/A	N/A
Anthocyanidin_32	Delphinidin	7.18	y = 3.62073e4 x + 4600.17059	0.99612	1 / x	N/A	N/A
Anthocyanidin_29	Delphinidin	7.21	y = 8.13329e4 x - 17135.97679	0.99845	1 / x	5	5000
Anthocyanidin_28	Delphinidin	8.17	y = 6.13960e4 x + 18169.83075	0.99440	1 / x	20	5000
Anthocyanidin_22	Delphinidin	9.46	y = 3.62073e4 x + 4600.17059	0.99612	1 / x	N/A	N/A
Anthocyanidin_21	Delphinidin	9.53	y = 3.62073e4 x + 4600.17059	0.99612	1 / x	N/A	N/A
Anthocyanidin_23	Delphinidin	-	y = 3.62073e4 x + 4600.17059	0.99612	1 / x	N/A	N/A
Anthocyanidin_24	Delphinidin	-	y = 3.62073e4 x + 4600.17059	0.99612	1 / x	N/A	N/A
Anthocyanidin_36	flavonoid	10.90	y = 14469.86897 x + 4.07541e4	0.99456	1 / x	50	5000
Anthocyanidin_42	flavonoid	11.38	y = 3167.10737 x + 2768.42378	0.99817	1 / x	10	5000
Anthocyanidin_41	flavonoid	11.40	y = 6183.51163 x + 21920.53894	0.99850	1 / x	50	5000
Anthocyanidin_40	flavonoid	11.49	y = 6052.14483 x + 13442.20102	0.99931	1 / x	20	5000
Anthocyanidin_38	flavonoid	12.48	y = 3000.41542 x + 1555.95877	0.99911	1 / x	5	5000
Anthocyanidin_34	flavonoid	12.89	y = 2389.49390 x + 1796.00699	0.99889	1 / x	20	5000
Anthocyanidin_39	flavonoid	13.08	y = 4.38422e4 x + 21202.58917	0.99900	1 / x	5	5000
Anthocyanidin_35	flavonoid	13.90	y = 6.07164e4 x + 4.48674e5	0.99310	1 / x	10	5000
Anthocyanidin_37	flavonoid	5.81	y = 2679.97734 x + 1010.99332	0.99582	1 / x	20	5000
Anthocyanidin_47	Malvidin	12.91	y = 3.62073e4 x + 4600.17059	0.99612	1 / x	N/A	N/A
Anthocyanidin_44	Malvidin	7.16	y = 5.84581e4 x - 26455.64588	0.99902	1 / x	10	5000
Anthocyanidin_54	Malvidin	9.06	y = 3.62073e4 x + 4600.17059	0.99612	1 / x	N/A	N/A
Anthocyanidin_50	Malvidin	9.13	y = 2.38083e5 x + 8974.76971	0.99770	1 / x	10	5000
Anthocyanidin_51	Malvidin	9.48	y = 1.58471e5 x + 16897.27175	0.99867	1 / x	10	5000
Anthocyanidin_49	Malvidin	9.95	y = 1.52996e5 x + 1279.51381	0.99863	1 / x	5	5000
Anthocyanidin_43	Malvidin	-	y = 3.62073e4 x + 4600.17059	0.99612	1 / x	N/A	N/A
Anthocyanidin_45	Malvidin	-	y = 3.62073e4 x + 4600.17059	0.99612	1 / x	N/A	N/A
Anthocyanidin_46	Malvidin	-	y = 3.62073e4 x + 4600.17059	0.99612	1 / x	N/A	N/A
Anthocyanidin_48	Malvidin	-	y = 3.62073e4 x + 4600.17059	0.99612	1 / x	N/A	N/A
Anthocyanidin_52	Malvidin	-	y = 3.62073e4 x + 4600.17059	0.99612	1 / x	N/A	N/A
Anthocyanidin_53	Malvidin	-	y = 3.62073e4 x + 4600.17059	0.99612	1 / x	N/A	N/A
Anthocyanidin_55	Malvidin	-	y = 3.62073e4 x + 4600.17059	0.99612	1 / x	N/A	N/A
Anthocyanidin_61	Pelargonidin	11.08	y = 3.62073e4 x + 4600.17059	0.99612	1 / x	N/A	N/A
Anthocyanidin_64	Pelargonidin	12.22	y = 3.62073e4 x + 4600.17059	0.99612	1 / x	N/A	N/A
Anthocyanidin_62	Pelargonidin	12.56	y = 3.62073e4 x + 4600.17059	0.99612	1 / x	N/A	N/A
Anthocyanidin_58	Pelargonidin	5.82	y = 3.62073e4 x + 4600.17059	0.99612	1 / x	N/A	N/A
Anthocyanidin_74	Pelargonidin	6.37	y = 3.62073e4 x + 4600.17059	0.99612	1 / x	N/A	N/A
Anthocyanidin_59	Pelargonidin	6.41	y = 4.54540e4 x - 7324.90447	0.99825	1 / x	5	5000
Anthocyanidin_72	Pelargonidin	7.97	y = 3.62073e4 x + 4600.17059	0.99612	1 / x	N/A	N/A
Anthocyanidin_67	Pelargonidin	8.08	y = 3.62073e4 x + 4600.17059	0.99612	1 / x	N/A	N/A
Anthocyanidin_73	Pelargonidin	8.37	y = 3.62073e4 x + 4600.17059	0.99612	1 / x	N/A	N/A
Anthocyanidin_68	Pelargonidin	8.55	y = 4167.28392 x + 2064.73781	0.99910	1 / x	5	5000
Anthocyanidin_71	Pelargonidin	8.70	y = 3.62073e4 x + 4600.17059	0.99612	1 / x	N/A	N/A
Anthocyanidin_66	Pelargonidin	8.89	y = 3.62073e4 x + 4600.17059	0.99612	1 / x	N/A	N/A
Anthocyanidin_56	Pelargonidin	9.13	y = 3.62073e4 x + 4600.17059	0.99612	1 / x	N/A	N/A
Anthocyanidin_69	Pelargonidin	9.17	y = 3.62073e4 x + 4600.17059	0.99612	1 / x	N/A	N/A
Anthocyanidin_57	Pelargonidin	-	y = 3.62073e4 x + 4600.17059	0.99612	1 / x	N/A	N/A
Anthocyanidin_60	Pelargonidin	-	y = 3.62073e4 x + 4600.17059	0.99612	1 / x	N/A	N/A
Anthocyanidin_63	Pelargonidin	-	y = 3.62073e4 x + 4600.17059	0.99612	1 / x	N/A	N/A
Anthocyanidin_65	Pelargonidin	-	y = 3.62073e4 x + 4600.17059	0.99612	1 / x	N/A	N/A
Anthocyanidin_70	Pelargonidin	-	y = 3.62073e4 x + 4600.17059	0.99612	1 / x	N/A	N/A
Anthocyanidin_79	Peonidin	11.47	y = 3.62073e4 x + 4600.17059	0.99612	1 / x	N/A	N/A
Anthocyanidin_76	Peonidin	11.50	y = 3.62073e4 x + 4600.17059	0.99612	1 / x	N/A	N/A
Anthocyanidin_80	Peonidin	12.62	y = 3.62073e4 x + 4600.17059	0.99612	1 / x	N/A	N/A
Anthocyanidin_81	Peonidin	12.63	y = 3.62073e4 x + 4600.17059	0.99612	1 / x	N/A	N/A
Anthocyanidin_78	Peonidin	6.90	y = 8.29445e4 x + 1920.97974	0.99640	1 / x	5	5000
Anthocyanidin_90	Peonidin	8.92	y = 3.62073e4 x + 4600.17059	0.99612	1 / x	N/A	N/A
Anthocyanidin_86	Peonidin	9.13	y = 12513.45486 x + 5092.70479	0.99869	1 / x	2	5000
Anthocyanidin_89	Peonidin	9.19	y = 3.62073e4 x + 4600.17059	0.99612	1 / x	N/A	N/A
Anthocyanidin_82	Peonidin	9.55	y = 2.31273e5 x + 8.07477e4	0.99769	1 / x	2	5000
Anthocyanidin_88	Peonidin	9.77	y = 3.62073e4 x + 4600.17059	0.99612	1 / x	N/A	N/A
Anthocyanidin_75	Peonidin	-	y = 3.62073e4 x + 4600.17059	0.99612	1 / x	N/A	N/A
Anthocyanidin_77	Peonidin	-	y = 3.62073e4 x + 4600.17059	0.99612	1 / x	N/A	N/A
Anthocyanidin_83	Peonidin	-	y = 3.62073e4 x + 4600.17059	0.99612	1 / x	N/A	N/A
Anthocyanidin_84	Peonidin	-	y = 3.62073e4 x + 4600.17059	0.99612	1 / x	N/A	N/A
Anthocyanidin_85	Peonidin	-	y = 3.62073e4 x + 4600.17059	0.99612	1 / x	N/A	N/A
Anthocyanidin_87	Peonidin	-	y = 3.62073e4 x + 4600.17059	0.99612	1 / x	N/A	N/A
Anthocyanidin_91	Peonidin	-	y = 3.62073e4 x + 4600.17059	0.99612	1 / x	N/A	N/A
Anthocyanidin_93	Petunidin	11.09	y = 3.62073e4 x + 4600.17059	0.99612	1 / x	N/A	N/A
Anthocyanidin_94	Petunidin	12.27	y = 3.62073e4 x + 4600.17059	0.99612	1 / x	N/A	N/A
Anthocyanidin_97	Petunidin	8.11	y = 3.62073e4 x + 4600.17059	0.99612	1 / x	N/A	N/A
Anthocyanidin_98	Petunidin	8.23	y = 1.76301e5 x + 17143.60875	0.99872	1 / x	5	5000
Anthocyanidin_101	Petunidin	8.26	y = 3.62073e4 x + 4600.17059	0.99612	1 / x	N/A	N/A
Anthocyanidin_96	Petunidin	8.71	y = 3.62073e4 x + 4600.17059	0.99612	1 / x	N/A	N/A
Anthocyanidin_100	Petunidin	-	y = 3.62073e4 x + 4600.17059	0.99612	1 / x	N/A	N/A
Anthocyanidin_102	Petunidin	-	y = 3.62073e4 x + 4600.17059	0.99612	1 / x	N/A	N/A
Anthocyanidin_92	Petunidin	-	y = 3.62073e4 x + 4600.17059	0.99612	1 / x	N/A	N/A
Anthocyanidin_95	Petunidin	-	y = 3.62073e4 x + 4600.17059	0.99612	1 / x	N/A	N/A
Anthocyanidin_99	Petunidin	-	y = 3.62073e4 x + 4600.17059	0.99612	1 / x	N/A	N/A
Anthocyanidin_107	Procyanidin	3.63	y = 5461.82105 x + 755.95270	0.99416	1 / x	2	5000
Anthocyanidin_105	Procyanidin	4.00	y = 9097.67668 x + 1351.46847	0.99611	1 / x	2	5000
Anthocyanidin_106	Procyanidin	5.69	y = 7118.22554 x - 549.63337	0.99882	1 / x	5	5000
Anthocyanidin_108	Procyanidin	6.96	y = 879.61137 x + 778.01215	0.99241	1 / x	20	5000
Anthocyanidin_103	Procyanidin	7.31	y = 3.90387e4 x + 9811.51856	0.99632	1 / x	2	5000
Anthocyanidin_104	Procyanidin	9.33	y = 15286.76550 x + 8133.51773	0.99727	1 / x	5	5000

[truncated: 2 more sheets: Table S11, Table S12]
